# Supplementary material for: Virome and nrEVEome diversity of Aedes albopictus mosquitoes from La Reunion Island and China
Source: Virol J. 2022 Nov 18;19:190. doi: 10.1186/s12985-022-01918-8 (PMC9673329; doi:10.1186/s12985-022-01918-8)
Supplement: Supplementary file 1 — Additional file 1. Table S1. [file 12985_2022_1918_MOESM1_ESM.xlsx]

## Sheet: Sheet1
Supplemental table 1: WGS and small RNA data used in this study
Bioproject: PRJNA866864
			WGS		smallRNAseq
Site	Biosample	Pool ID	PE Fragments of 150 bp (#)	Troughput (Gbp)	SE Fragments, 75 bp	Troughput (Gbp)
China, Bayiun district	SAMN30173732	GZU1	1622480826	243.4	97388639	7.3
China, Southern Medical University	SAMN30173733	GZU2	1632094194	244.8	96626175	7.2
Reunion, Eastern side (Bras-Panon area) replicate = one	SAMN30173734	RE1	422511715	126.754	40633175	3
Reunion, Eastern side (Bras-Panon area) replicate = two	SAMN30173735	RE2	421588297	126.476	40588743	3
Reunion, Eastern side (Bras-Panon area)	SAMN30173736	RE3	438776688	131.633	40373490	3
Reunion, Eastern side (Bras-Panon area)	SAMN30173737	RE4	427465811	128.24	40133847	3
Reunion, Western side (Tampon area)	SAMN30173738	RW1	436005146	130.802	40276491	3
Reunion, Western side (Tampon area)	SAMN30173739	RW2	429191330	128.757	40344712	3
Reunion, Western side (Tampon area)	SAMN30173740	RW3	428190692	128.457	40323371	3
Reunion, Western side (Tampon area)	SAMN30173741	RW4	444197403	133.259	40317567	3
