# Supplementary material for: Virome and nrEVEome diversity of Aedes albopictus mosquitoes from La Reunion Island and China
Source: Virol J. 2022 Nov 18;19:190. doi: 10.1186/s12985-022-01918-8 (PMC9673329; doi:10.1186/s12985-022-01918-8)
Supplement: Supplementary file 2 — Additional file 2. Table S2 [file 12985_2022_1918_MOESM2_ESM.xlsx]

## Sheet: Genes
Supplemental Table: 2 List of Single copy orthologs found in the AalbF2 genome with BUSCO
# Busco id	Sequence	RefSeq	Gene Start	Gene End	Score	Length	Description			Filtered by BUSCO score higher than 1000
10893at7147	SWKY01000001	NW_021837045.1	6145500	6208532	1126.6	593	Cationic amino acid transporter
889at7147	SWKY01000001	NW_021837045.1	10306440	10314644	2804	1726	tetratricopeptide repeat protein 28
4801at7147	SWKY01000001	NW_021837045.1	16222266	16242036	1766.1	958	Formin, FH3 domain
2199at7147	SWKY01000001	NW_021837045.1	19379938	19431089	2418.2	1465	myotubularin-related protein 13
12916at7147	SWKY01000001	NW_021837045.1	28753356	28770576	1024.3	685	UPF0505 protein CG8202
376at7147	SWKY01000001	NW_021837045.1	32171036	32202545	4431.7	2107	CRAL-TRIO lipid binding domain
10520at7147	SWKY01000001	NW_021837045.1	46279475	46291282	1058.5	698	Replication factor C subunit 1
3937at7147	SWKY01000001	NW_021837045.1	50569501	50581422	1420.6	982	Zinc finger, MYM-type
1962at7147	SWKY01000001	NW_021837045.1	51599273	51614668	1141	1074	ABC transporter A
12684at7147	SWKY01000001	NW_021837045.1	52758352	52795526	1025.3	802	Pleckstrin homology domain
4853at7147	SWKY01000001	NW_021837045.1	79183601	79197252	1414.9	895	dynactin subunit 1
38480at7147	SWKY01000001	NW_021837045.1	79281454	79295158	1154.7	913	meckelin
51at7147	SWKY01000001	NW_021837045.1	80314256	80349032	8445.2	4055	Dynein heavy chain
7966at7147	SWKY01000001	NW_021837045.1	89047271	89076205	1310.8	657	soluble guanylate cyclase 88E
12063at7147	SWKY01000001	NW_021837045.1	95780334	95782908	1329.9	637	Glycerol-3-phosphate dehydrogenase
9064at7147	SWKY01000001	NW_021837045.1	112900202	112911374	1028.2	543	SWI/SNF complex subunit SMARCC1 isoform X1
7673at7147	SWKY01000001	NW_021837045.1	114200481	114203461	1146.5	750	WD40-repeat-containing domain
9569at7147	SWKY01000001	NW_021837045.1	119534878	119545153	1392.8	667	ATP-dependent helicase, C-terminal
26918at7147	SWKY01000001	NW_021837045.1	124549130	124575397	1153	816	Zinc finger, PHD-type
3605at7147	SWKY01000001	NW_021837045.1	129428919	129514883	1097.8	725	Cyclic nucleotide-binding, conserved site
10316at7147	SWKY01000001	NW_021837045.1	135442141	135486149	1099.8	605	Ras GTPase-activating domain
9963at7147	SWKY01000001	NW_021837045.1	138910513	138923101	1139.6	699	conserved oligomeric Golgi complex subunit 3
2987at7147	SWKY01000001	NW_021837045.1	141394994	141445599	2012.4	1264	High mobility group box domain
9581at7147	SWKY01000001	NW_021837045.1	141932166	142020198	1443	776	serine/threonine-protein kinase TAO3 isoform X1
7270at7147	SWKY01000001	NW_021837045.1	151941330	151944350	1568	772	Nonsense-mediated mRNA decay protein 1
16926at7147	SWKY01000001	NW_021837045.1	152014690	152017356	1284	655	DNA helicase
10512at7147	SWKY01000001	NW_021837045.1	153418966	153427452	1181.6	640	possible lysine-specific histone demethylase 1
7747at7147	SWKY01000001	NW_021837045.1	153446169	153455506	1430.4	760	synaptojanin-1
15060at7147	SWKY01000001	NW_021837045.1	156465345	156471724	1160.9	582	Glycogen
3551at7147	SWKY01000001	NW_021837045.1	158370778	158610626	1038.8	607	Guanylate cyclase
1015at7147	SWKY01000001	NW_021837045.1	160013339	160041863	1479.5	1422	Zinc finger, RanBP2-type
12548at7147	SWKY01000001	NW_021837045.1	168499229	168519815	1334.6	931	symplekin
8225at7147	SWKY01000001	NW_021837045.1	182424714	182427531	1099.9	638	polyphosphoinositide phosphatase
1524at7147	SWKY01000001	NW_021837045.1	186062343	186105276	2540.2	1725	EGF-like calcium-binding, conserved site
591at7147	SWKY01000001	NW_021837045.1	186118610	186167162	2203.9	1313	protein pecanex
595at7147	SWKY01000001	NW_021837045.1	191824117	191838141	2609.9	1688	HECT domain
15924at7147	SWKY01000001	NW_021837045.1	195576419	195598980	1725.6	1049	serine/threonine-protein kinase/endoribonuclease IRE1
509at7147	SWKY01000002	NW_021838153.1	8378525	8394564	4805.7	2109	pre-mRNA-processing-splicing factor 8
920at7147	SWKY01000002	NW_021838153.1	20785429	20813683	3390.3	1758	Glutamate synthase, alpha subunit, C-terminal
8286at7147	SWKY01000002	NW_021838153.1	25161028	25211441	1847.6	1376	nuclear pore membrane glycoprotein 210
6780at7147	SWKY01000002	NW_021838153.1	31977832	31992830	1320.6	779	Staphylococcal nuclease (SNase-like), OB-fold
19601at7147	SWKY01000002	NW_021838153.1	35433145	35435240	1041.3	555	ABC transporter type 1, transmembrane domain
7827at7147	SWKY01000002	NW_021838153.1	49538954	49553561	1483.5	806	vinculin
3505at7147	SWKY01000002	NW_021838153.1	50717111	50784041	2004.3	1040	neurexin-4 isoform X1
2768at7147	SWKY01000002	NW_021838153.1	55602126	55608900	2153.2	1354	Laminin, N-terminal
8472at7147	SWKY01000002	NW_021838153.1	59341565	59384309	1632.9	905	importin-7
14309at7147	SWKY01000002	NW_021838153.1	60019790	60031780	1184.8	909	zinc finger MIZ domain-containing protein 1 isoform X1
17616at7147	SWKY01000002	NW_021838153.1	66893993	66945590	1110.7	663	Dbl homology (DH) domain
13925at7147	SWKY01000002	NW_021838153.1	67438694	67440977	1190.2	626	DNA replication licensing factor MCM7
16468at7147	SWKY01000002	NW_021838153.1	69533802	69538180	1023.1	658	xylosyltransferase oxt
2750at7147	SWKY01000002	NW_021838153.1	70647966	70654010	2209.8	1064	WD40/YVTN repeat-like-containing domain superfamily
396at7147	SWKY01000002	NW_021838153.1	71421370	71439268	5252.9	3954	Midasin
16069at7147	SWKY01000002	NW_021838153.1	72075628	72077840	1140.6	604	mitochondrial intermediate peptidase
9161at7147	SWKY01000002	NW_021838153.1	72160300	72215109	1642.2	888	Ankyrin repeat-containing domain
11495at7147	SWKY01000002	NW_021838153.1	73151061	73161446	1001.4	622	U2 snRNP-associated SURP motif-containing protein
24567at7147	SWKY01000002	NW_021838153.1	73714898	73742343	1113.9	816	Kinesin motor domain
2293at7147	SWKY01000002	NW_021838153.1	78031321	78242830	2507.6	1235	Kinesin
1616at7147	SWKY01000002	NW_021838153.1	78839388	78894957	2345.2	1674	protein dopey-1 homolog
3556at7147	SWKY01000002	NW_021838153.1	80119134	80128792	1370.3	877	Zinc finger, PHD-type
4416at7147	SWKY01000002	NW_021838153.1	80970242	81028136	1180.6	810	rho guanine nucleotide exchange factor 18
6537at7147	SWKY01000002	NW_021838153.1	83030794	83059318	1069.2	980	Zinc finger C2H2-type
9017at7147	SWKY01000002	NW_021838153.1	83257465	83261271	1293.7	928	nodal modulator 3
13936at7147	SWKY01000002	NW_021838153.1	83964802	83967713	1204.6	649	Vacuolar protein sorting-associated protein 35
329at7147	SWKY01000002	NW_021838153.1	86279822	86295514	4076.5	2717	Immunoglobulin-like domain
1545at7147	SWKY01000002	NW_021838153.1	86300649	86314719	2487.3	1573	protein KIAA0100
860at7147	SWKY01000002	NW_021838153.1	86530840	86537759	1379.6	975	Mediator of RNA polymerase II transcription subunit 13
2027at7147	SWKY01000002	NW_021838153.1	88230212	88290653	1133.9	800	Sterile alpha motif domain
2843at7147	SWKY01000002	NW_021838153.1	88599736	88651446	1389	939	trafficking protein particle complex subunit 11
18331at7147	SWKY01000002	NW_021838153.1	94295239	94331650	1222.5	620	translocation protein SEC63 homolog
10759at7147	SWKY01000002	NW_021838153.1	102857970	102865680	1098.5	669	Tyrosine-protein phosphatase
11078at7147	SWKY01000002	NW_021838153.1	104040411	104058199	1307.5	720	Zinc finger, RING-CH-type
6066at7147	SWKY01000002	NW_021838153.1	109250775	109594572	1687.8	944	Low-density lipoprotein (LDL) receptor class A, conserved site
3469at7147	SWKY01000002	NW_021838153.1	111346124	111349902	1694.2	1021	K Homology domain, type 1
7575at7147	SWKY01000002	NW_021838153.1	114121291	114139950	1138.9	742	protein melted isoform X1
698at7147	SWKY01000002	NW_021838153.1	114150309	114188585	4151.2	2298	FERM domain
21223at7147	SWKY01000002	NW_021838153.1	114511336	114525824	1013.2	955	Ankyrin repeat-containing domain
7917at7147	SWKY01000002	NW_021838153.1	115925911	115994379	1739.2	1257	Zinc finger, PHD-type
2540at7147	SWKY01000002	NW_021838153.1	116193635	116293059	1136.9	597	Ferric reductase, NAD binding domain
2497at7147	SWKY01000002	NW_021838153.1	117776762	117793678	2055.5	1384	integrator complex subunit 1
1082at7147	SWKY01000002	NW_021838153.1	130154902	130176234	1458	1056	GTPase-activating protein CdGAPr
2625at7147	SWKY01000002	NW_021838153.1	130293698	130335878	1704.3	1040	Zinc finger, RING/FYVE/PHD-type
9084at7147	SWKY01000002	NW_021838153.1	130489897	130498311	1319.9	704	Coatomer subunit gamma
1388at7147	SWKY01000002	NW_021838153.1	130545218	130560396	2056.2	1270	Nipped-B protein
15484at7147	SWKY01000002	NW_021838153.1	134969742	134979926	1020.4	550	Armadillo repeat-containing protein 4
15415at7147	SWKY01000002	NW_021838153.1	135188392	135216767	1024.3	574	dymeclin
6155at7147	SWKY01000002	NW_021838153.1	145711889	145719817	1643.7	860	Alanyl-tRNA synthetase
19459at7147	SWKY01000002	NW_021838153.1	147733823	147735940	1013.2	460	Palmitoyltransferase
19831at7147	SWKY01000002	NW_021838153.1	152172916	152175141	1208.7	604	vacuolar protein sorting-associated protein 52 homolog
7403at7147	SWKY01000002	NW_021838153.1	158878572	158923727	1919.6	1105	Niemann-Pick C1 protein
3753at7147	SWKY01000002	NW_021838153.1	163438190	163455834	1876.3	914	DNA-directed RNA polymerase, subunit 2, hybrid-binding domain
15947at7147	SWKY01000002	NW_021838153.1	165360688	165374921	1056	538	serine/threonine-protein phosphatase PP2A 65 kDa regulatory subunit isoform X1
3420at7147	SWKY01000003	NW_021838465.1	7977591	7985814	2398.9	1383	Low-density lipoprotein (LDL) receptor class A, conserved site
17110at7147	SWKY01000003	NW_021838465.1	27991354	27993499	1031.1	602	Nucleolar GTP-binding protein 2
13877at7147	SWKY01000003	NW_021838465.1	30137957	30140937	1234.6	633	ATP-dependent RNA helicase Ddx1
4145at7147	SWKY01000003	NW_021838465.1	31393293	31395851	1311.6	751	Cation-transporting ATPase
2213at7147	SWKY01000003	NW_021838465.1	32991790	33000672	1722.3	1188	eIF-2-alpha kinase GCN2
8417at7147	SWKY01000003	NW_021838465.1	33008826	33011393	1394.5	708	pre-mRNA-splicing factor SYF1
14508at7147	SWKY01000003	NW_021838465.1	33012374	33017027	1196.1	643	Polyribonucleotide nucleotidyltransferase, RNA-binding domain
268at7147	SWKY01000003	NW_021838465.1	33017256	33030879	4548.5	3319	Dynein heavy chain
9929at7147	SWKY01000003	NW_021838465.1	33381971	33424122	1000.5	557	Ras guanine-nucleotide exchange factor catalytic domain superfamily
8522at7147	SWKY01000003	NW_021838465.1	34525440	34536857	1285.4	651	leucine-zipper-like transcriptional regulator 1
12185at7147	SWKY01000003	NW_021838465.1	34538017	34567687	1138.4	804	Peroxisome biogenesis factor 1
7158at7147	SWKY01000003	NW_021838465.1	39629875	39640897	1977.1	1062	Leucine-rich repeat
6011at7147	SWKY01000003	NW_021838465.1	39725371	39737007	1608.1	810	Dynamin
29at7147	SWKY01000003	NW_021838465.1	40188257	40275871	8670.5	4181	Ryanodine receptor
6751at7147	SWKY01000003	NW_021838465.1	43049701	43123796	1637.2	970	RUN domain
8545at7147	SWKY01000003	NW_021838465.1	48729635	48737965	1459.6	921	P-type ATPase
18564at7147	SWKY01000003	NW_021838465.1	54840642	54843264	1035.7	549	phosphorylated CTD-interacting factor 1
14969at7147	SWKY01000003	NW_021838465.1	68070994	68074322	1008.6	481	Kelch-like protein diablo
5223at7147	SWKY01000003	NW_021838465.1	79589474	79600984	1639.2	876	valine--tRNA ligase
10726at7147	SWKY01000003	NW_021838465.1	84370719	84420762	1415	1217	Dicer dimerisation domain
30510at7147	SWKY01000003	NW_021838465.1	84826596	84846181	1028.4	708	helicase POLQ-like
1926at7147	SWKY01000003	NW_021838465.1	86766758	86787126	1867.6	1302	DNA-directed RNA polymerase subunit
13745at7147	SWKY01000003	NW_021838465.1	87426962	87440994	1085.7	600	ATP-binding cassette sub-family F member 3
304at7147	SWKY01000003	NW_021838465.1	89255840	89289054	6333.1	3653	Cytochrome b5-like heme/steroid binding domain
6036at7147	SWKY01000003	NW_021838465.1	95590245	95609432	1595.3	994	exportin-5
4355at7147	SWKY01000003	NW_021838465.1	127802544	127856980	2042.8	1294	Phosphatidylinositol 3-/4-kinase, catalytic domain
4382at7147	SWKY01000003	NW_021838465.1	132290319	132292955	1357.7	651	Calcium-transporting ATPase
9779at7147	SWKY01000004	NW_021838576.1	11838280	11903800	1144.1	618	protein zer-1 homolog isoform X1
1288at7147	SWKY01000004	NW_021838576.1	12715369	12813798	2617.7	1523	L(2) long form, putative
1674at7147	SWKY01000004	NW_021838576.1	22351350	22379149	2321	2336	Nucleosome-remodeling factor subunit NURF301
7120at7147	SWKY01000004	NW_021838576.1	33497845	33527388	1263.6	776	Dosage compensation regulator
11394at7147	SWKY01000004	NW_021838576.1	40048769	40172802	1396	776	Diacylglycerol kinase
10506at7147	SWKY01000004	NW_021838576.1	41031327	41116002	1839	883	UDP-N-acetylglucosamine--peptide N-acetylglucosaminyltransferase 110 kDa subunit
9594at7147	SWKY01000004	NW_021838576.1	49311569	49314925	1215.1	656	Exocyst complex component
169at7147	SWKY01000004	NW_021838576.1	53135335	53147727	4512.5	2964	Laminin, N-terminal
9809at7147	SWKY01000004	NW_021838576.1	60939343	60948208	1386	714	DNA helicase
3521at7147	SWKY01000004	NW_021838576.1	87084325	87106769	1966.4	1041	WD40-repeat-containing domain
6820at7147	SWKY01000004	NW_021838576.1	96662170	96675256	1751	832	pre-mRNA-processing factor 6
608at7147	SWKY01000004	NW_021838576.1	106449579	106460644	4303.4	2153	EF-hand domain
9709at7147	SWKY01000005	NW_021838687.1	3032993	3042916	1793.5	1030	Receptor L-domain
2048at7147	SWKY01000005	NW_021838687.1	5815323	5822965	2909.3	1689	Chitin binding domain
1727at7147	SWKY01000005	NW_021838687.1	5847369	5865267	2600	1428	Alpha-2-macroglobulin, N-terminal
3429at7147	SWKY01000005	NW_021838687.1	14121907	14128881	1545.7	868	Ras guanine-nucleotide exchange factor catalytic domain superfamily
7736at7147	SWKY01000005	NW_021838687.1	23967873	23985677	1031.7	606	Immunoglobulin-like domain
2661at7147	SWKY01000005	NW_021838687.1	33028199	33184660	1374.1	1017	Leucine-rich repeat
6238at7147	SWKY01000005	NW_021838687.1	33947225	33968052	1699.5	1574	HEAT repeat-containing protein 1 homolog
13446at7147	SWKY01000005	NW_021838687.1	41578272	41591031	1049.7	572	serine/threonine-protein kinase TBK1
7340at7147	SWKY01000005	NW_021838687.1	53985515	53990518	1777.5	875	Ribonuclease III
3077at7147	SWKY01000005	NW_021838687.1	69653699	69714577	1275.5	1186	Protein SOGA
1739at7147	SWKY01000005	NW_021838687.1	73765989	73776691	2151.3	1207	Protein MON2
18017at7147	SWKY01000005	NW_021838687.1	74735127	74748023	1043.8	700	WD40/YVTN repeat-like-containing domain superfamily
6804at7147	SWKY01000006	NW_021838798.1	21725138	21727798	1014.7	633	Rab-GTPase-TBC domain
7035at7147	SWKY01000006	NW_021838798.1	21775721	21781409	1180.7	738	probable 2-oxoglutarate dehydrogenase E1 component DHKTD1 homolog, mitochondrial
2421at7147	SWKY01000006	NW_021838798.1	21796880	21811705	1994.8	1022	protein mesh isoform X1
5394at7147	SWKY01000006	NW_021838798.1	30587657	30755916	1741.2	947	C-type lectin-like
17523at7147	SWKY01000006	NW_021838798.1	31361874	31471627	1267.9	685	C-type lectin-like
3183at7147	SWKY01000006	NW_021838798.1	31493514	31528396	1516.8	951	type I inositol 3,4-bisphosphate 4-phosphatase
13885at7147	SWKY01000006	NW_021838798.1	37102215	37117599	1204.8	757	sorting nexin-25
9166at7147	SWKY01000006	NW_021838798.1	46536378	46621034	1184.5	655	AP-3 complex subunit delta
9117at7147	SWKY01000006	NW_021838798.1	58269405	58284602	1033.2	700	Vps16, C-terminal
6029at7147	SWKY01000006	NW_021838798.1	68545235	68548737	1224.7	635	integrator complex subunit 6
745at7147	SWKY01000006	NW_021838798.1	68943069	69026188	2484.5	1523	EGF-like calcium-binding, conserved site
3422at7147	SWKY01000006	NW_021838798.1	69421909	69475186	1732.9	949	protein retinal degeneration B isoform X1
11599at7147	SWKY01000006	NW_021838798.1	71028137	71038309	1094.4	651	kinesin-associated protein 3
6869at7147	SWKY01000006	NW_021838798.1	79932873	79936979	1298.6	673	Ankyrin repeat-containing domain
4568at7147	SWKY01000006	NW_021838798.1	86096333	86125728	1812	1127	rho-associated protein kinase 1 isoform X1
20706at7147	SWKY01000007	NW_021838909.1	3898377	3923612	1030.2	447	ATPase, F1/V1/A1 complex, alpha/beta subunit, N-terminal domain
5469at7147	SWKY01000007	NW_021838909.1	4774521	4788216	1897.1	1058	Structural maintenance of chromosomes protein
14432at7147	SWKY01000007	NW_021838909.1	22937107	22944897	1091.3	556	Rab-GTPase-TBC domain
2274at7147	SWKY01000007	NW_021838909.1	29522899	29610484	1742.1	1016	Immunoglobulin-like domain
7024at7147	SWKY01000007	NW_021838909.1	32399603	32426942	1602	1020	phosphoribosylformylglycinamidine synthase
17819at7147	SWKY01000007	NW_021838909.1	39377216	39379201	1037	524	frizzled-2
2383at7147	SWKY01000007	NW_021838909.1	41941374	41947954	1585.8	894	Ankyrin repeat-containing domain
4496at7147	SWKY01000007	NW_021838909.1	42369013	42372417	1766	910	DNA polymerase
13486at7147	SWKY01000007	NW_021838909.1	42381027	42395492	1001.5	508	Palmitoyltransferase
8543at7147	SWKY01000007	NW_021838909.1	81059161	81079442	1510.4	791	Anoctamin
3283at7147	SWKY01000007	NW_021838909.1	81140035	81154571	1724.3	1414	tuberin
16321at7147	SWKY01000007	NW_021838909.1	81204584	81208042	1174.6	629	Eukaryotic translation initiation factor 3 subunit B
13606at7147	SWKY01000007	NW_021838909.1	88307891	88310927	1234.8	656	protein HID1
7642at7147	SWKY01000008	NW_021839020.1	11223261	11253542	1103.9	675	Vacuolar protein sorting-associated protein 41 homolog
8407at7147	SWKY01000008	NW_021839020.1	51870844	51882288	1547.9	786	Alpha-aminoadipic semialdehyde synthase, mitochondrial
5170at7147	SWKY01000008	NW_021839020.1	53129788	53134469	1898.8	1028	DNA topoisomerase 2
13880at7147	SWKY01000008	NW_021839020.1	73374036	73422483	1416.1	745	Leucine-rich repeat
8618at7147	SWKY01000009	NW_021839130.1	2165293	2178215	1396.8	699	Putative G-protein coupled receptor 158
13948at7147	SWKY01000009	NW_021839130.1	4890648	4907307	1101.8	719	ubiquitin conjugation factor E4 A
6417at7147	SWKY01000009	NW_021839130.1	32971257	32975097	1942.1	952	intron-binding protein aquarius
8777at7147	SWKY01000009	NW_021839130.1	47742151	47759198	1379.2	674	Protein transport protein SEC23
20at7147	SWKY01000009	NW_021839130.1	52458754	52533774	10109.7	6676	Immunoglobulin-like domain
10022at7147	SWKY01000009	NW_021839130.1	53454384	53468691	1052.8	784	FERM domain
13982at7147	SWKY01000009	NW_021839130.1	55479726	55533995	1058.7	527	EF-hand domain
1270at7147	SWKY01000009	NW_021839130.1	56742856	57321905	2740.3	1354	neurexin-1 isoform X1
14914at7147	SWKY01000010	NW_021837046.1	3722224	3740936	1060.1	608	GMP synthase
7480at7147	SWKY01000010	NW_021837046.1	3984729	3993546	1006.3	715	nuclear pore complex protein Nup155
10764at7147	SWKY01000010	NW_021837046.1	6267093	6279621	1451.3	937	DNA-directed RNA polymerase
10812at7147	SWKY01000010	NW_021837046.1	12662312	12674054	1225.4	594	Dynamin
5439at7147	SWKY01000010	NW_021837046.1	24030729	24036884	1906.2	944	exportin-1
18686at7147	SWKY01000010	NW_021837046.1	24688448	24701686	1119.9	767	EF-hand domain
16029at7147	SWKY01000010	NW_021837046.1	25628154	25704937	1197.3	867	S phase cyclin A-associated protein in the endoplasmic reticulum
5848at7147	SWKY01000010	NW_021837046.1	44305230	44350238	1412	888	WD40-repeat-containing domain
2233at7147	SWKY01000010	NW_021837046.1	51146850	51199883	2286.8	1171	dual oxidase
1539at7147	SWKY01000010	NW_021837046.1	54831078	54868073	2342.6	1212	WD40-repeat-containing domain
6656at7147	SWKY01000010	NW_021837046.1	54920010	54923261	1623.5	834	Transcription elongation factor SPT5
14996at7147	SWKY01000010	NW_021837046.1	60059557	60091003	1219.4	613	alpha-1,2-Mannosidase
10087at7147	SWKY01000010	NW_021837046.1	60092160	60104680	1088.7	606	SNF2-related, N-terminal domain
1957at7147	SWKY01000011	NW_021837156.1	1162114	1208995	1953.6	1185	Rho GTPase-activating protein domain
1712at7147	SWKY01000011	NW_021837156.1	6224522	6277671	2309.8	1327	Immunoglobulin-like domain
16392at7147	SWKY01000011	NW_021837156.1	8344060	8372297	1248	661	Serine/threonine-protein kinase
6900at7147	SWKY01000011	NW_021837156.1	8397382	8400666	1760.8	891	26S proteasome non-ATPase regulatory subunit 1
6861at7147	SWKY01000011	NW_021837156.1	21310670	21490362	1296.6	791	Dbl homology (DH) domain
2092at7147	SWKY01000011	NW_021837156.1	27700185	27736171	2127.9	1118	zinc finger SWIM domain-containing protein 8
814at7147	SWKY01000011	NW_021837156.1	54783238	54806200	1604.1	1345	serine/threonine-protein kinase Smg1
15427at7147	SWKY01000012	NW_021837267.1	5190999	5264243	1025.8	531	bifunctional 3'-phosphoadenosine 5'-phosphosulfate synthase
967at7147	SWKY01000012	NW_021837267.1	5331454	5351295	3373.8	1798	HEAT repeat-containing protein 5B isoform X1
5853at7147	SWKY01000012	NW_021837267.1	12058023	12077061	1090.3	808	importin-11
5203at7147	SWKY01000012	NW_021837267.1	12088442	12138167	1014.3	678	ATP-dependent DNA helicase RecQ, zinc-binding domain
6992at7147	SWKY01000012	NW_021837267.1	17360150	17363068	1493.7	836	protein unc-45 homolog B
16807at7147	SWKY01000012	NW_021837267.1	20164380	20182195	1396.5	877	Rab-GTPase-TBC domain
1975at7147	SWKY01000012	NW_021837267.1	20276406	20323270	3015	1459	Voltage-gated ion channel
3921at7147	SWKY01000012	NW_021837267.1	20434391	20462392	1375.7	887	Histone-lysine N-methyltransferase, H3 lysine-79 specific
6536at7147	SWKY01000012	NW_021837267.1	24121661	24153993	1988.5	1076	Uncharacterized protein, isoform A
6635at7147	SWKY01000012	NW_021837267.1	24655572	24677569	1641.3	937	Ankyrin repeat-containing domain
2390at7147	SWKY01000012	NW_021837267.1	26860022	26872606	1802.9	974	Leucine-rich repeat
981at7147	SWKY01000012	NW_021837267.1	39000130	39055689	2043.8	1370	PDZ domain
432at7147	SWKY01000012	NW_021837267.1	51296435	51332984	3023.8	2376	Immunoglobulin-like domain
1378at7147	SWKY01000012	NW_021837267.1	53502831	53521580	2263.6	1120	Clathrin heavy chain
8418at7147	SWKY01000012	NW_021837267.1	56121530	56191379	1182.3	700	Dynamin
5008at7147	SWKY01000012	NW_021837267.1	57115282	57180018	1175.9	762	C2 domain
17835at7147	SWKY01000013	NW_021837378.1	8464589	8467517	1110	664	pre-rRNA-processing protein TSR1 homolog
11794at7147	SWKY01000013	NW_021837378.1	20560918	20582300	1443.1	704	alpha,alpha-trehalose-phosphate synthase
4053at7147	SWKY01000013	NW_021837378.1	20637719	20674266	1390.2	758	Phosphorylase b kinase regulatory subunit
8492at7147	SWKY01000013	NW_021837378.1	26855422	26923892	1445.9	712	glycogen phosphorylase
466at7147	SWKY01000013	NW_021837378.1	27309844	27329800	3662.6	2061	Serine/threonine-protein kinase TOR
9848at7147	SWKY01000013	NW_021837378.1	28366771	28401108	1196	661	striatin-interacting protein 1 homolog
5041at7147	SWKY01000013	NW_021837378.1	28509999	28528229	1227.7	971	EGF-like calcium-binding, conserved site
7426at7147	SWKY01000013	NW_021837378.1	31649989	31652329	1250.8	670	Methionyl-tRNA synthetase
1858at7147	SWKY01000013	NW_021837378.1	32249082	32256878	1499.9	1302	disks large homolog 5
3647at7147	SWKY01000013	NW_021837378.1	33214636	33233498	1560.3	942	DNA-directed RNA polymerase, subunit 2, hybrid-binding domain
7438at7147	SWKY01000013	NW_021837378.1	33239737	33269421	1479.3	762	AP-2 complex subunit alpha
4453at7147	SWKY01000013	NW_021837378.1	35398984	35419342	1263.9	738	Gamma-aminobutyric acid type B receptor
556at7147	SWKY01000013	NW_021837378.1	35674774	35699478	3425.1	2097	Ankyrin repeat-containing domain
8350at7147	SWKY01000013	NW_021837378.1	43904461	43921642	1192.6	1166	Peptidase S59, nucleoporin
8099at7147	SWKY01000013	NW_021837378.1	44276491	44290525	1360	851	Protein lethal(2) giant larvae
9837at7147	SWKY01000013	NW_021837378.1	44379350	44382352	1307.5	756	Exocyst complex component 2
14378at7147	SWKY01000013	NW_021837378.1	52219048	52221568	1166.2	691	Ubiquitin carboxyl-terminal hydrolase
24802at7147	SWKY01000013	NW_021837378.1	54569234	54578828	1021.1	661	probable ATP-dependent RNA helicase DDX27
6461at7147	SWKY01000014	NW_021837489.1	900682	938120	1410.4	698	Coatomer subunit beta'
9357at7147	SWKY01000014	NW_021837489.1	7323034	7346938	1312	853	HECT domain
15357at7147	SWKY01000014	NW_021837489.1	12527552	12537991	1277.3	727	Tetratricopeptide repeat
14625at7147	SWKY01000014	NW_021837489.1	12627994	12656231	1004	696	UPF0518 protein GG24907 isoform X1
10808at7147	SWKY01000014	NW_021837489.1	41170554	41211632	1077.9	702	insulin-degrading enzyme
4291at7147	SWKY01000014	NW_021837489.1	45777960	46048389	1627.7	844	solute carrier family 12 member 4 isoform X1
9762at7147	SWKY01000015	NW_021837600.1	9441818	9446390	1408.1	976	WASH complex subunit strumpellin homolog
12852at7147	SWKY01000015	NW_021837600.1	9836059	9840579	1066.9	597	Aminopeptidase
5771at7147	SWKY01000015	NW_021837600.1	12567480	12576449	1264.4	674	transcription initiation factor TFIID subunit 2
2249at7147	SWKY01000015	NW_021837600.1	16591848	16602383	1906.1	1446	nucleoporin NUP188 homolog
4794at7147	SWKY01000016	NW_021837711.1	9925999	9944060	1754.8	973	DNA damage-binding protein 1
491at7147	SWKY01000016	NW_021837711.1	13911988	13939838	1524.7	1521	Huntingtin protein
14756at7147	SWKY01000016	NW_021837711.1	21954939	21963538	1271	684	N-alpha-acetyltransferase 16, NatA auxiliary subunit
3553at7147	SWKY01000016	NW_021837711.1	21966860	21978097	2306.3	1300	Transcription initiation factor TFIID subunit
11388at7147	SWKY01000016	NW_021837711.1	25446112	25449654	1056.7	714	nuclear export mediator factor NEMF homolog
10963at7147	SWKY01000016	NW_021837711.1	28345929	28362526	1124.3	834	WD40-repeat-containing domain
15942at7147	SWKY01000016	NW_021837711.1	38116015	38118465	1162.3	596	ATP-dependent RNA helicase SUV3 homolog, mitochondrial
2953at7147	SWKY01000017	NW_021837822.1	6198425	6211317	2486.3	1397	Ankyrin repeat-containing domain
80at7147	SWKY01000017	NW_021837822.1	13089626	13409731	6169.9	3955	Dynein heavy chain
2817at7147	SWKY01000017	NW_021837822.1	29305091	29317086	2277.4	2101	WD40-repeat-containing domain
4298at7147	SWKY01000017	NW_021837822.1	29489789	29550476	1388.6	864	endoplasmic reticulum aminopeptidase 2 isoform X1
839at7147	SWKY01000017	NW_021837822.1	33872772	33908828	1816	1382	cadherin-89D
12095at7147	SWKY01000017	NW_021837822.1	37295247	37297512	1279.6	650	DNA helicase
11673at7147	SWKY01000017	NW_021837822.1	37776287	37778467	1041.2	621	neurochondrin homolog
3585at7147	SWKY01000017	NW_021837822.1	39202800	39216419	1458	986	Condensin complex subunit 1
11012at7147	SWKY01000018	NW_021837931.1	3088823	3102364	1579.3	885	RNA cytidine acetyltransferase
287at7147	SWKY01000018	NW_021837931.1	3109028	3134898	4467.6	2521	WD40-repeat-containing domain
6917at7147	SWKY01000018	NW_021837931.1	3196276	3218010	1131.6	620	Lon protease homolog, mitochondrial
8070at7147	SWKY01000018	NW_021837931.1	19025456	19037585	1549.5	1419	Rough deal
5585at7147	SWKY01000018	NW_021837931.1	21028592	21056246	1964.6	1076	Ankyrin repeat-containing domain
7218at7147	SWKY01000018	NW_021837931.1	35944118	35948026	1525.7	973	protein patched
5309at7147	SWKY01000019	NW_021838042.1	654589	679377	1831.7	941	ATP-citrate synthase
7526at7147	SWKY01000019	NW_021838042.1	2906498	3066061	1204.7	751	Dipeptidylpeptidase IV, N-terminal domain
14180at7147	SWKY01000019	NW_021838042.1	5883685	5886668	1158.1	724	general vesicular transport factor p115
4939at7147	SWKY01000019	NW_021838042.1	9985659	10060223	1560.7	761	Myosin IB heavy chain
5504at7147	SWKY01000019	NW_021838042.1	15493769	15516979	2013.9	1080	cullin-associated NEDD8-dissociated protein 1
21751at7147	SWKY01000019	NW_021838042.1	19741746	19747824	1151	858	protein SMG5
597at7147	SWKY01000020	NW_021838154.1	1280089	1302905	3099.6	1842	Translational activator gcn1
9373at7147	SWKY01000020	NW_021838154.1	2358467	2516544	1294.2	781	Exocyst complex component 4
4408at7147	SWKY01000020	NW_021838154.1	5358434	5375726	1137.4	708	ubiquitin conjugation factor E4 B
2407at7147	SWKY01000021	NW_021838233.1	9725104	9739521	1484.7	972	guanine nucleotide exchange factor subunit Rich
762at7147	SWKY01000022	NW_021838343.1	3787177	3811282	3840.7	2021	dnaJ homolog subfamily C member 13 isoform X1
8630at7147	SWKY01000022	NW_021838343.1	6695901	6699490	1110.9	653	Transferrin
15010at7147	SWKY01000022	NW_021838343.1	6794882	6823039	1180.8	664	Dbl homology (DH) domain
5396at7147	SWKY01000022	NW_021838343.1	19409695	19523144	1754.6	1211	Putative 1-phosphatidylinositol 3-phosphate 5-kinase
208at7147	SWKY01000022	NW_021838343.1	20665256	20673569	4353.4	2280	GPCR, family 2, extracellular hormone receptor domain
3831at7147	SWKY01000023	NW_021838388.1	9804341	9809390	1150.4	917	FERM domain
15868at7147	SWKY01000024	NW_021838399.1	3349246	3351684	1258.7	610	Pre-mRNA-splicing ATP-dependent RNA helicase PRP28
8776at7147	SWKY01000024	NW_021838399.1	7307168	7331778	1192.4	650	carnitine O-palmitoyltransferase 1, liver isoform isoform X1
9219at7147	SWKY01000025	NW_021838410.1	1260061	1263653	1651.3	955	Superoxide dismutase, copper/zinc binding domain
7326at7147	SWKY01000025	NW_021838410.1	8040047	8083755	1457.5	817	Kinesin motor domain
3440at7147	SWKY01000025	NW_021838410.1	10606921	10630464	1920.9	1416	rootletin
14825at7147	SWKY01000025	NW_021838410.1	10935351	10969361	1139.7	629	ecotropic viral integration site 5 ortholog isoform X1
12809at7147	SWKY01000026	NW_021838421.1	6760839	6779066	1029.1	792	vacuolar protein sorting-associated protein 18 homolog
2891at7147	SWKY01000026	NW_021838421.1	7266175	7290654	1974.9	1078	myosin heavy chain 95F isoform X1
4736at7147	SWKY01000027	NW_021838432.1	7604233	7616473	1259	888	protein dispatched
4042at7147	SWKY01000027	NW_021838432.1	7641159	7645625	1720.9	942	Gamma-aminobutyric acid type B receptor subunit 2
10997at7147	SWKY01000027	NW_021838432.1	9540877	9640548	1025.8	596	CSC1-like protein 2
7424at7147	SWKY01000028	NW_021838443.1	6263253	6272829	1456.8	738	Chloride channel protein
2377at7147	SWKY01000029	NW_021838454.1	2390799	2415026	1217.3	1056	nuclear pore complex protein Nup160 homolog
10352at7147	SWKY01000030	NW_021838466.1	473919	493227	1406.8	885	ATP-dependent DNA helicase Q4
4538at7147	SWKY01000030	NW_021838466.1	1303850	1348235	1941.7	1145	Immunoglobulin-like domain
6946at7147	SWKY01000030	NW_021838466.1	2105391	2114785	1240.7	684	Cold shock domain
20019at7147	SWKY01000030	NW_021838466.1	5396543	5398873	1190.7	664	Vacuolar protein sorting-associated protein 51
9655at7147	SWKY01000030	NW_021838466.1	8221693	8224603	1272.4	757	Protein of unknown function DUF4495
10891at7147	SWKY01000032	NW_021838488.1	4211790	4214665	1177.1	668	DNA polymerase
3078at7147	SWKY01000032	NW_021838488.1	4252236	4266289	2213.9	1287	Glycogen debranching enzyme
10937at7147	SWKY01000034	NW_021838510.1	4766233	4775642	1477.8	748	Ionotropic glutamate receptor
11083at7147	SWKY01000034	NW_021838510.1	4856273	4879667	1269.2	704	Phosphatidylinositol 3-kinase catalytic subunit type 3
16156at7147	SWKY01000034	NW_021838510.1	5795288	5804557	1132	644	Glutaminyl-tRNA synthetase, class Ib, non-specific RNA-binding domain 2
869at7147	SWKY01000034	NW_021838510.1	5823337	5913754	3487.2	1965	protein unc-79 homolog isoform X1
6739at7147	SWKY01000034	NW_021838510.1	6226135	6318782	1110.9	588	Helicase
9277at7147	SWKY01000035	NW_021838521.1	3705229	3770310	1513.5	806	Kinesin-like protein
16573at7147	SWKY01000036	NW_021838532.1	7434086	7443451	1077.8	739	Rab-GTPase-TBC domain
13976at7147	SWKY01000036	NW_021838532.1	7686632	7709385	1347.9	748	E3 ubiquitin protein ligase
16416at7147	SWKY01000040	NW_021838577.1	5586060	5609404	1322.3	657	Rab-GTPase-TBC domain
610at7147	SWKY01000041	NW_021838588.1	3757999	3776566	3302.6	1926	Leucine-rich repeat
300at7147	SWKY01000045	NW_021838632.1	5612325	5659614	4582.4	2629	protein unc-80 homolog isoform X1
7164at7147	SWKY01000047	NW_021838654.1	1089415	1093368	1066.9	665	WD40-repeat-containing domain
2334at7147	SWKY01000047	NW_021838654.1	2103219	2146567	1964.2	1206	Tyrosine-protein kinase receptor
811at7147	SWKY01000048	NW_021838665.1	1552478	1588162	3198.4	1626	Acetyl-CoA carboxylase
16309at7147	SWKY01000048	NW_021838665.1	1614118	1640949	1141.6	652	PX domain-containing protein kinase-like protein
161at7147	SWKY01000053	NW_021838721.1	3646027	3668586	5939	3125	EGF-like calcium-binding, conserved site
3644at7147	SWKY01000055	NW_021838743.1	1703410	1708144	1926.4	1211	cleavage and polyadenylation specificity factor subunit 1
15319at7147	SWKY01000062	NW_021838821.1	994323	996579	1191.4	573	heat shock 70 kDa protein cognate 5
6572at7147	SWKY01000062	NW_021838821.1	2799739	2811642	1381.6	653	TFIIH basal transcription factor complex helicase XPB subunit
21742at7147	SWKY01000062	NW_021838821.1	2811782	2838330	1021.9	566	Histone-lysine N-methyltransferase E(Z)
9118at7147	SWKY01000062	NW_021838821.1	3093667	3109571	1184.8	719	Formin, FH3 domain
16088at7147	SWKY01000063	NW_021838832.1	3047732	3067493	1166.7	755	Ubiquitinyl hydrolase 1
3861at7147	SWKY01000064	NW_021838843.1	108461	112852	1397.8	834	helicase SKI2W
3096at7147	SWKY01000064	NW_021838843.1	1795053	1838763	2289.2	1526	cadherin-23
4233at7147	SWKY01000064	NW_021838843.1	2109397	2140013	1887.4	1046	Immunoglobulin-like domain
10888at7147	SWKY01000064	NW_021838843.1	2397630	2421008	1090.4	771	integrator complex subunit 7
1898at7147	SWKY01000064	NW_021838843.1	2709591	2741249	1987.6	1272	E3 ubiquitin-protein ligase UBR1
14254at7147	SWKY01000066	NW_021838865.1	2286486	2288837	1214	625	Delta-1-pyrroline-5-carboxylate synthase
17989at7147	SWKY01000066	NW_021838865.1	2811211	2852248	1018.7	529	WD40-repeat-containing domain
4573at7147	SWKY01000066	NW_021838865.1	2930109	2933713	1144.9	772	DNA mismatch repair protein MutS, core
4165at7147	SWKY01000066	NW_021838865.1	3098710	3168995	1338.6	989	Immunoglobulin-like domain
1273at7147	SWKY01000068	NW_021838887.1	2341731	2378593	2369.4	1413	probable Rho GTPase-activating protein CG5521 isoform X1
3153at7147	SWKY01000077	NW_021838987.1	2301785	2310509	1651.3	999	Mitogen activated protein kinase kinase kinase 5, mapkkk5, mekk5
1448at7147	SWKY01000081	NW_021839032.1	1568431	1659834	1558.2	1187	Sushi/SCR/CCP domain
2483at7147	SWKY01000081	NW_021839032.1	1679368	1734484	1484.8	996	WD40 repeat
11832at7147	SWKY01000083	NW_021839054.1	1649906	1661023	1053.7	567	ATP-dependent RNA helicase DDX42
14614at7147	SWKY01000084	NW_021839065.1	1021025	1054110	1010	552	Myotubularin
28835at7147	SWKY01000084	NW_021839065.1	1085916	1092745	1032.5	962	focadhesin
4461at7147	SWKY01000091	NW_021839142.1	2175533	2189188	1049.3	859	Zinc finger FYVE domain-containing protein
3935at7147	SWKY01000121	NW_021837279.1	85086	313620	1558.2	917	Calcium-activated potassium channel alpha chain
19243at7147	SWKY01000124	NW_021837312.1	1506003	1526312	1018.1	636	C2 domain
3884at7147	SWKY01000138	NW_021837467.1	716567	736518	1307.3	1070	Sterile alpha motif domain
1246at7147	SWKY01000166	NW_021837778.1	10796	18425	2701.1	1323	Sec7, C-terminal
5032at7147	SWKY01000177	NW_021837898.1	161189	261096	1237.7	828	phosphatidylinositol 4,5-bisphosphate 3-kinase catalytic subunit delta isoform
3601at7147	SWKY01000177	NW_021837898.1	669639	701309	1754.2	1019	WD40-repeat-containing domain
7011at7147	SWKY01000183	NW_021837965.1	1141980	1205338	1301.8	985	DNA polymerase A
1009at7147	SWKY01000212	NW_021838256.1	479413	486200	1643.2	1683	apolipophorins
2164at7147	SWKY01000228	NW_021838386.1	470610	477768	1320.5	921	Adenylyl cyclase class-3/4/guanylyl cyclase
1142at7147	SWKY01000228	NW_021838386.1	936853	972615	1720	1392	Nuclear pore complex protein Nup205
10172at7147	SWKY01000268	NW_021838430.1	378895	404835	1543.1	937	P-type ATPase, cytoplasmic domain N
969at7147	SWKY01000458	NW_021838641.1	122533	138994	1550.9	1687	uncharacterized protein LOC108023667
328at7147	SWKY01000459	NW_021838642.1	14766	56334	4107.7	2843	protein purity of essence
4227at7147	SWKY01000482	NW_021838668.1	385333	408804	1182	843	WD40-repeat-containing domain
2306at7147	SWKY01000521	NW_021838712.1	300978	304775	1399.1	896	Leucine-rich repeat
2598at7147	SWKY01001000	NW_021837049.1	83451	122653	1058.5	694	Unconventional myosin 95e isoform
18757at7147	SWKY01001241	NW_021837316.1	48927	51057	1065.8	550	protein Skeletor, isoforms B/C
