# Supplementary material for: Virome and nrEVEome diversity of Aedes albopictus mosquitoes from La Reunion Island and China
Source: Virol J. 2022 Nov 18;19:190. doi: 10.1186/s12985-022-01918-8 (PMC9673329; doi:10.1186/s12985-022-01918-8)
Supplement: Supplementary file 4 — Additional file 4. Table S3 [file 12985_2022_1918_MOESM4_ESM.xlsx]

## Sheet: Primers
Supplemental table 3. List of primers used for amplification of novel integrations
new name	Primer Sequence	Orientation	Location
KRV-3	5'-GTGGCGGATATTAGTGCACG -3'	R	viral integration
	5'-GAACGAGCATTGCCTGGAAA-3'	F	Mosquito genome
CFAV-2	5'-GACTCGCTTACCAGAACATCG -3'	R	viral integration
	5'-TGAGTTTGGGCAAGCATGAG -3'	F	Mosquito genome
AGFV	5'-CTGGAGAAGCTAAGGGGTCG-3'	F	viral integration
	5'-GGTGGCTTGAGTTTGGGCAA -3'	R	Mosquito genome
KRV-2	5'-CCGCGCTCTCACTCAGTA-3'	F	Mosquito genome
	5'-CCATCAGCACAAGATCATCAGT -3'	R	viral integration
KRV-1	5'-CGACAGCCTGTTCGAATGC-3'	F	Mosquito genome
	5'-CATCAGCCTTTCCGTAGTTCC -3'	R	viral integration
CFAV-1	5'-AAGTTCTCGCGACTAACCCA-3'	R	viral integration
	5'-GCCATCCAACTTGAACCGAT-3'	F	Mosquito genome
AeFV	5'-CGTTTGTACACCCGCTTTTGT-3'	F	Mosquito genome
	5'-TCCAAGTGAATGAGTCCGCG -3'	R	viral integration
