# Supplementary material for: Virome and nrEVEome diversity of Aedes albopictus mosquitoes from La Reunion Island and China
Source: Virol J. 2022 Nov 18;19:190. doi: 10.1186/s12985-022-01918-8 (PMC9673329; doi:10.1186/s12985-022-01918-8)
Supplement: Supplementary file 5 — Additional file 5. Dataset Fasta 1. [file 12985_2022_1918_MOESM5_ESM.fasta]

>KRV-1
TATTATTTATACCAAACTTATAACTATATCTTCGCGTCTACACGCATGCGCGTCAGCGCGTCCTTAGGGTTTCCCCCTATTACATTTCTAACTAACGCAACGCGTGGGAAAGCATTTCTAAATTGCCTCTCCCCTTGTTTCCGAACGATACGAATGATGACACGTGTCCTTTATGACCTGCTCAATGTGCTTCGGCACGATTATACAATATTAGGCTAGGTCGTGACTATTCCTATATGACGCTGTGCAAAATGCATAGCGTCTCGACAGTTGGCTATAATGCCTTTCGCAATAAAATGGACACGTGCACCGACGCGAAGATAAATTGATTAAAGGGATAGTTTAATTGGAAAGCCATGTGGCGCATCTGCCACACCCGGGTTCGCGCTCCTATGAGCTGTAGCGAGATCGCGAGGCACAGGAGATTCAGAATGGATCTGTCGAACCCAACTCCTGCCTTTGGGCCCAACAGCCGGAAATCCGACCTGGCATCAGCCTTTCCGTAGTTCCGTAGGATGTCATCAATCATTAGCTCTTCCTCGTCCCCGATGGGAGTTTCAACGATCCTGGGTGCTGGCTTCTCGTTCCCAGCCATGGTCCCGGTCTGAATTTCCATGGGGTACTCTAGGGTGTCACCAACTTTGAAGTGGATAATCCTATCACATGACTGGCAGCACCAGGTCACGTTATCCCGGGGAACAACAACTTGTAGATAATCATCTACATAATGATTGTGGATGATAGCTGCGACGGATTATGGGCTGTCTTTCTTATATTTTTCCGCATGTGTATTTTTCACAAATTGTGCGCAAGCT
>KRV-2
TTGATATTATGCAAAAATGTGAGCGTGCGAGCAATTTAAAAAAATGTGTGTTTCCAACACAGTCCCTGTGCGGCATGGGCGCTACTCAAAAATGAGAGCTTTTATTTTAGAGAGATGCGAGTGTGCTTCTCCCCCAGCCAAGCAAAATCTTTCCACTTTCATTGCACATTCTTTCTAATCGCCGAGCACCGGGCGACGCAAGCAACGACGGCCGAATGAATCGCTACCGAATCTAAGTGCCGAAGGCGAACGAACCAAGATTGAACGAATGTTTGCGTTCAGAGTCGGGTGCGAGAGCATTCATGTTGGAACGTTCATTTAGCGTTCAGTGGAAGCATTCAGTACTGGGAATTGAATCAGTGAGTGCGTTTTGATTCAATCAGCTGAATGCCACTCGGTAGTTGAGAGAGCGAACGTTCTTTTCGTATACACCGATGCAAGCTGATTCATTTCGCTCTCTATTTGTTTATCTCCTGATTCGCTTCGGTGGCGTCGGTTGCGAGCCGTTCGTGTTGCGTTCGTTCTTAATGCGCCGCGCTCTCACTCAGTATTGAGTTGTTGGCGTTCTTTTTGCTATTTTGCATCGCCGGCATTCGGGTGAGCGAATGAGTTTTCCCATGCTTGGACATAGGATCCATGAAGTGGCACTCATCCATTATAATTAATGAAACTCGTATCTTCTTCACACCATTGCCCAACACAAACCGGGTGAAGGTGGCGTGACAAGCCACGGTCACCAAGTTCCGCGTGCAGTACGACAGGTTTTTGTCACATTTTACCCCAGCTTTCGTGAGGGCTTCCATGACCTCGGCCATCACGACTCTGGTTGGCGTCAAGATGATGGTTCGCAAGTTAGCTTCGTAGTTGGCTTTTGTCTCTTCGACAATGACTTTTCGCGTCTTCCCCTTTCCGGGATGCCATTTTACAAACTTGCGAGATGCGTCATCATTTGTGGGCTCCACAACATCCGTCGGCCGCCCTCCGGCGACGGTTGATCTGTAGATCCCATTCACATAGAACCCAAAACGATAAAACCCCACAGGCTCCCCATTTATGAAAAACGGTGAGCCAGATGATCCTTTTCCAAAGTCAGAGCTGATGAACATGACAGTTTCATCATCAATCCTCATGATACCAGGCCGGTACCTATGGTACTCCACTGTCTTGTCTGGCTTACAAGCCATCAGCACAAGATCATCAGTGACAGTTGGCGCGTCGAGCTGCCACGATCCGCCATAGGAAATTACATCACGCAGGGCGCTCCCAGAGTAGGGGATCACATTCTTCCCTCGCCAGCTCAGTGGCTCGCCACGCGTCACATGCATCAAGGTGTGGAATACCCCGTTCTTAACAACTCCGATTCCCCGCTGCCTGTTTTCCAACATACTGTTAACAATGATCCTGTACACTCCGTTAGGCAATTCTCCGAAACTGTTTTCCAATTCAGGCGCATTTGGCCCACCAATCCCCAGGAGATCGTCCGATCGGAACTGCTCGTCAATTCTCCTACGCAGTAGACGGAGGATGTTGTGCGGAATGTTGGTTCCCAATGCTATCACCATGTAAAGAGCGCCCAAGAAAACTGACACTGAGGTCAAAGCGCAGCCTACCAACAAAATCACAACCATTTCCGGTATGTGTGTGGGGTTCGCCACAGACCCGACCACAATTCCTTCATCACCGTAATTTCCATGGAGTTCCGGCAGTGCCCGCCCCTCATCATTCTCCAGCGCAACGCCTTCGGGAGTTTCGCCTCGAGACAAAAATTCTAGACTCATAGTAGTATGCATTTGGTCCATGTACAAAAACACAACGATGAGACTAAGCGCCAATACTGCCGCTACTGTCGGATGATTCGCCTTCTCGGCTGTCCAAATAGCCCCAGCGCTCGCCAAGGACACAATCCAGAACCACATACTCATTCCACAGCCTCTGTAACCGTTCTTAAGTTCGCGTGATTTCATCACGCACTTGTAAAGTGCGCTCGTACTGCAGATCAGTAATGTAACGGTGCCAAGCGCCCGGGAGGTTTTCCACCCCATCACTAGACAAAACACTAGTACTTCGACTGGGAGTGATTGAGTAACGTTGCCGAAAGCTCCCACCAGGACGGAGGCTGCCAGAAGCTCGAGCAACACGTGAATCGCTTTCTGGTGACGTTCCACCGTCCAGAATAGGAATTGCACGCTCATCAGCGCTATCAAGTGTGAGACCCCTAGGACTATCGACAACTTCTTCCGGATCATGAATCCCATCAACGTCACTGCCGAGCTCCCTGTTTGCAGCACGATCCACAGATTCATCAACACGTCGACGGGACGATAGGCAGATGAGGCAACTAGCAACACCCATGCAGAAAGTCCAACCGAGGAGAATATGTTCGGCAGTCCAAAAGCCATCATCGCAATCATCGTTAGGACCAGTCTGGTCAATGTTGTGGCACGGGTACGAGCCCCGATCATCTGCAATGAGATTGCCAGGCACAGGAGATTTAGGACAGACTTGTCGAACCCAACTCCTGCTCTTGGGCCCGAGGACCGGAAATCCATGCGTGCATCAGCTTTTCCGTAGTTACGCAATATGTCTTCCACCAGGGGATCCTCATCTTCCTCCAGGGGAGTCTCCACAATATGGGGTTTTTGCTTTTCTTCCATGGTCATTGTTCCCACCTGGATTTCCATTGGGTACATGAAGGTATTCCCCACCCGGAAGTGCACGATGCGGTCGCAATCCTGGCAACACCACGTTGAGTTAACCGCAGGATCCACCACTTGAGCCTTCATTCTGCCTCGGCAATGGGGATCAATTTTCACGTCGGTGCCAGGAACAGGCCCGTATATTAAGGTAATGTCAGGATTGCTCCACGGGAAATCCGTTTGCATTTTGTATCCTGGAATGTGATTTGCCTTGGATACTGGGCCACCCCACGCCGGAGGAATAAACAAATCCATGTTGGTTGGATCTTGCAGGGCATCCGGCGTATACGACGCGGGCCACACACACCTGTGAGATTGCTGCATCTCCAGGACAACAATTCGTTGAGTTCCATTGTTGATTTCACTTTCCATCCAGAACATACCATCAGTAATGATGGTACGATCATTCTTCACCACAACGCCAGCCAAATAAGTTGGACAATATCGAGAGACCTCCTTTGAAATCATGACTTGAACGTTCGAGCCATAAAGCCCTCGTCTAAATCCAAGATACTGGAATTGAAACGAAATGACCTTCCCACACATCCGCCTTATGTCAGGTCGGGCTGCCACGACGCGCAACACTTTATCCGTCTCTTTCTCAACGTGCTCGCCAAAAGTAGTGGGCAACAAGCCCAGATCACCCTCAACTCGACCATGCGTCACATAAGAACAAATCTTGTACTCCAATGAATTTAAGAGCACCGTCATTGTGCGTTTTCGAGTCTCAGAAAACTGCCGGCTATACGATAGCGTGTCGTTGATGTACACCTTAGCCGGGTGCATGAACATGCGAGCGGCAACTGCGGCCCGCCGCAAGGCAGCGCACTGCAACGCATCTTCGCAAATCAAGCATGGCTTGTTTGTGCCATCAAACATATCTTTTATGTACAGGTCCGTAAACCCATACTCGTCCAACTCCTCGGAATGATCCCTGCTGAGCCCGCTTCCCAAATGTTTCCACACAAACGCTCCACTCCCGCAGGAGATCGTCCGCCTTGTGGTGTCAATTCCACACCCAATGTCAGCTACCACAAACCGAACGTAAAAACACAGGACCATAACAAGGAGTAACACCGTAGCAGATCTCCCCATCACGAACGTCAAAGCCAGGACCCCAACTAGAGGAATCAGCCATCCTCCCGGAATCCACATTGATGGCCAAGTGAAACTCCCTCGCAAATCCTCCCAGACACTACTCACTCCAGGGAGGCCATTGTGTGTATACCGCCCAACTACGTGGTAAACCAGCCTCCAAGCCTGGGACACAGGAGTCACCAAGCATTCTACAGGAATTGCCATTGTGCCAGTCTCAACGTGTCCTGTACCATTCCCACATAGGACATGGGCTCGTCCACTTTGACTTTTATCAGCAATCACCACGCTGCTGCACGCCAAGGTGCACCCTTTGCACGTTATTGGAACGCTACAAGCTTGTCCCGGTAATTCGTCCAATGTCAAAGACACAAAGCCGTCTTGGCCATAGCCATTTTGAATAAAAGTGCCTGCCATATTGCCCAAGCACAAGGGCAAGCTGGTGAAGGACACGTTGTCAAAAACCATCTCGCAAGTGAATGAGACAGATCGAATGTCTTGAACGACAGCCCCATTCCAGTCAATTTGGGGGTTGCTAACTGATTCCACTCTTATCTCGTTGGCAGTGGTCAGACCCCAATTCACGACCTTGTCAAAGCCTGAAACGTAATCGCCCATCCGTATAACCCCGGGCCATGCATCGACAGCCTCCTTCAACACGAGACCAGCCCGAGATCTATCACGAATGTGGTAATGCTGTCCAGCAATGCGGTCAGTTGTGACCCCACATGTCAATATGATGGTTCCAATGTCCCCAAACGCAAACGTTGTGGGAACGTCCCGAACAATAACCACGCTGTAAACGTTCGAGTTGTAACCTTTGTTGTTCAATAAGGTTTTCCAACTCTTCCATCTTACTGATTAATTCTTGGTTTGAGTTAGACATGCTTCTTGTTTGCATTAATTATCACTCA
>CFAV-1
AACCATAAACGATAAATAATCCTAAAGGCCATCCAACTTGAACCGATCAATGTACTCCAAAAAATGCATAGCAATGTAATTACAACCGTATGTGACAACAAACCCATCGCTGTTATCCATTTTCCATATCCCGCCGCATGCGGTCCGTACCCAAGCACATTCGAAACGAAAGGTTTCAAATTGCACAACCGGGTAGGTCCAACAAGTGCGCCTAAATTGTGCTGACGTAAAAATCATGAGTAGTCGCTCTAGTCGTCTCCCTTTAGCATACATACGAAATAAAATAGGAATAATCTTGTAAACTTATTTAAGCCGAAGACAATCAATAAAGCAGACATTCTATGACCAGAGTTCGGACTCTAATTAAGTCTGACGGTCTATGCCGGTAGCTACCTCTTTAGGCCTACCCTAGCATGGTTACCGCCTGCACATGTTAGAAAGCCCTTCTCCAGTTTGAGTAACAATCAACCTGCCACAATACCATGGGCAAAAAGGAAAAAAAACGGGGGTTGCTGGAGAAGCTAAGGGGTCGCGCACGATTTGGTACATGTGGCTAGGCTGCAGGTTCCTAGAATTTGAGGGTCTTGGCTTCCTCAACGCTGACCACTGGGTTAGTCGCGAGAACTTCCCGGGAGGAGTGGGGGGAGTTGGGGTCAACTACTTTGGGAATTATTTGAAAGACATCGCAAAAAGGGGAAAATTTTTATTCGCCGATGACATTGCTGGATGGGACACTCGTATTAGCTCTGAAGATTTGGAGGACGAAGAAACTCTTCTAACGGAGTTGGCTGTAGATCCTTTCCACCGTGCACTAAT
>AGFV
TTTTCACTCCCGGGACCTGGGAACAACCCTGCAGGTATTTCTAACTTCCAAATCTCTAAATGGTGCACACAGATGAGCGGAGTAGAAAGTACGCGTCCGGACACTTTCGCGGTACAAAACGATCTCCCCCTTTCTGCAACCGGCTGCGTCCAACGATTTCGTCTTCATGTCGGCACGGAACAACCAGAATTCGCCCATCCTTCAGGGATAGCTCATGAAAGTGGTGGGAGCAAAACTCCACCTTTTCCCAGTCACTCTCCAGTCGCGATGGGGCCCTTGGGGATGTTTTTCCGTGTTTTCCCCGTCAACTCAAGGTACTCTAAGGAGAAAGCAAAATTGCGGTTGTTAGTGGACACAACGACGTCATCCCCAGCGATGACCATATCTCCGAGAATTCTCTCCATGTTATCAGCCAGCCATTTATTAATCACAAGGGGTGAGGCGTGCAACAAACCGTCACTCTCCAACATACGGGCAACCTGGACCTTTCCATTGGTGGGCGTATGTTACGACTTGGCCCGGTCCGCGTTGGTCCCTTCTGCCAACAACATCCATCACAGTTCTACTGCCATATTTAGAATGGGTTCGTGGGAACATGGCAACGATGTTCTGGTAAGCGAGTCTCTGTGTGGCGGATATTAGTGCACGGTGGAAAGGATCAACACCAGTCCTGCAAAATATCTGTCTCAGTGCCTGTTTTTCAGCCGAAAATGAATGACTGCGGCGGTCGTTTTCAGTTCCTCGATGTGAGAACTGACAGAGTCTGAGAGCTCCATTCGTGAGCGACCCAACACGATCAATTCCCAATCATCCACACACTACTCATGCTGAAAGGCCATTCGTCTCAAGCGGTGGCTTGTGAGAGTGAGTGCCCTATACGTTAGCACGGGTGAAAACACTCGACTACAGAAAATTGAATGGACATTTAGCCCTGTCAGCTCTCGCTTTCAGCACGCTGCGTGCGAGTGTGAGTACCT
>CFAV-2
TGTGTTAGATGGTAATTCGAATCAATGTAAGTTCAAGTGATTAATAAATGTTTTTTTTATAGGACCACAAGGTCTGTAATATCTTTATAGATAATGTAATAGTTTATGGAGAAACTTTGGAAGACCATTTAAAAAATTGAAAATTATTTTGGAAACTTTACGAAATGCAAATTTTAAAATTCAACCAGACAAATCAGAATGGTTGAAATCTGAAGTCGAATTCCTTGGATTTATTGTATCCAGAAATGGATTGAAACCAAATCCGAAAAAAAAATGAAACTATCCAAAATTACCCAGAGCCTAGTAACTTAAAAGAATGGAATGCACGTATCCGAGGAACACAAGCGGATCCAGCCGCGAGCGTGTCAGCGATGGACACAGCGCAAATGGCCGACCGTGTGCACCGTGTCATGGAGGAAAATAGAAGCACCTGGTTTGAGGACCCTGATCATCCCTATAAGAGCTTCCGGTACATATTTCGGTTCCTTTGTAACTGACGATGTAAAGGTTGGGGGCCAAGCGGTAAACCCCCTAGTTCGCAAACTGATGTGGCCATGGAAAACAATCACTGGTGTTGTTAGCTTCCTTATGACTGACGTGTCCACATATTCTCAGCAAAAAAGGGTTAAGGGAAAAAGTTGACACTGTCATTCCCCCGCACCCCGCCCAAATCAGATCTGTCAATAAGATAATCACTCAACATCTCATCAAGCTATTTAGAAGCGGGAACCTCAAGCCCCGGATAATGACGAAAGATGAGTTTATAACTAACGTTCGGAACAATGCAGCTATTGGGTCATGGAGCCGGGATGTTCCATGGAAAGAGGTACAGGTCGCTGTGCACGATCAATCATTCTGGAATTTGGTTGGTAGAGAACGTCACCTTCACCTACAAGGCAAGTGTGAGATGTGTGTCTATAATACCATGGGCAAAAAAGAAAAAAAAACTGGGGGTTGCTGGAGTCGCGCACGATTTGGTACATGTGGCTAGGCTGCAGGTTCCTAGAATTTGAGGCTCTTGGCTTCCTCAACGCTGACCACTGGGTTAGTCGCGAGAACTTCCCGGGAGGAGTGGGGGGAGTTGGGGTCAACTACTTTGGGAATTATTTGAAAGACATCGCAAAAAGAGGAAAATTTTTATTCGCCGATGACATTGCTGGATGGGACACTCGTATTAGCTCTGCAGATCTGGAGGACGAAGAAACTCTTCTAACGGAGTTGGCTGTTGTGTAGCATCCCTTACATCTTTCGCCTTATTCAAATCTGTTTCACATTAACATCTTGAAATTCAATCCTAGAGAACGAAGCCTTAAATTTATAGTTTACATTCCGTTCTCAGTAGGTCATAAAATTCCATTACAAGGTCGTCTCGAACCTTTCTTTTGTTTACACACTTTTGCCTGTTGAATAAGCACAACTGTTTTTAGCCTTCCGCATGGGCGTAGCTATGCTTACGCTGCAGGGTCATATGGTTGTAATTAAATTGTTTTTGGAAACATCGCTGGTGGCTTGAGTTTGGGCAAGCATGAGCAAGTAGCCTTTAAGATATATGGTAAGCGAAATACACGGGCAGTCGAGTACTGAAGCTGAAACAGAGAACGTGACATGTTATGCTATCATCCG
>AeFV
TATTTTCTGGGTTGCATCTGTTATTTTTGTGAAAGTCCCTGCTTTCAGTATTAGTTTTGTATCATTGTTGGTAATACCGTTAATAATCGTTTGTACCACCGCTTTTGTAGCAATTTGGTTGGCTTTGTTAGTTGGAATCGTTTCTTCGTTTCGTCCAGCGGTAATTTAGGCTCCTACGTTGTGTCTTATTCCCCCGGGGATAGTAGAAAGACGACGAACTACTTCTACGACGAATCACGTTTTATTGCGCACCACAGAGAGGCAGTGCTCCTGCTCTGTGGTGATTCGATTCTTACAACCCCTATTGAAAGAATCAACCTTGCAAGTCCTGTTGCGCTGTCGTAGCTTGGACATGTCCAGGTGAGAACCACCTGGGCATGTGTCTTCGGATACACTCTCGACGATTTCACACGAGGTCAACAACGTCTTGAACGGCCGTTCTCCTTGCACTGTGACATTATGAATGTCCAAGTGAATGAGTCCGCGGGATGTGGAGATTGAATACATTTCGTTGGAAAGAATGCGAGTGTGGCTTAGGGAGAGTCCTGTGGCCGAGATCGTATAGAGAGGTTCGATTGATGTGGCACGCACTACATTCCAGGTCAACACGCTTATACGCTTCGTTCAACCTGATCGCAAAATGATTCCAGAGAGTCTTTTTGTTTAAGACTTTTCAATTTTGCCAATAAGTTATCAGAGTTGACTTTTGTGGCGCATTGTGTCTTCAGTGTTGTTAATAGATCGTTTAATGTTTGTGGCTCCAGTTATTGCTTGCCGAGCATTACTCGTCAGCCTTGCTTTTACAAACTTAAATAAAATTTGATCAGCTGCCGCTTTTTGATCTGGCGTTGCATCTGCAAATTCCTCGTTGACGTTGTCTTTAAATAACGAGACAGCGTCAAGAAATGCGTTGAGATTTTCAGGAGACCCATCGTAAACTTGTACAATGGATGTCCCTAACCTTATGTCCACTTTTGGTGCCATTTTCGCTAACCTACCGCATATAATTATAACTTTCACTAAAGTTTTGAATTTAATCCTTGTCT
>KRV-3
TACTTTGGCAAATTTAGGAAAACGAATTATTTTACTACACTTGACCTTTCACCAGATACCTTTGAATGATAAAGATGTAGAAAAAACGGCATTTTCAGGGAACAACGGAAAATATGAATTCGTTCGTTTACCATTTGGATTAAAAAATGCTCCTGCTATCTTTCAGCGTGTTATGGATGATGTTTTGCATGATTATATAGGAAAAATATGTTACGTTTATATAGATAATGTAATAGTTTATGGAGAAACTTTGGAAGACCATTTAAAAAATTGAAAATTATTTTGGAAACTTTACGAAATTCAAATTTTAAAATTCAACCAGACAAATCAGAATGGTTGAAATCTGAAGTCGAATTCCTTGGATTTATTGTATCCAGAAATGGATTGAAACCAAATCCAAAAAAAAAAATGAAAGTATCCAAAATTACCCAGAGCCTAGTAACTTAAAAGAATGGAATGCACGTATCCGAGGAACACGAGCGGATCCCGCCGCGAGCGTGTCAGCGATGGACACAGCGCAAATGGCCGACCGTGTGCACCGTGTCATGGAGGAAAATAGAAGCACCTGGTTTGAGGACCCTGAACATCCCTATAAGAGCTTCCGGTATTTCGGTTCCTTTGTAACTGACGATGTAAAGGTTGGGGGCCAAGCGGTAAACCCCCTAGTTCGCAAACTGATGTGGCCATGGGAAACAATCACTGGTGTTGTTGGCTTCCTTATGACGGACGTGTCCACATATTCTCAGCAAAAAGTGTCAAGGGAAAAAGTTGACACTGTCATTCCCCCGCACCCCGCCCAAATCAGATCTGTCAATAAGATAATCACTCAACATCTCATCAAGCTATTTAGAAGCATGAACCTCAAGCCCCGGATAATGACGAAAGATGAGTTTATAACTAACGTTCGGAACAATGCAGCTATTGGGTCATGGAGCCGGGATGTTCCATGGAAAGAGGTACAGGACGCTGTGCACGATCAATCATTCTGGAATTTGGTTGGTAGAGAACGTCACCTTCACCTACAAGGCAAGTGTGAGATGTGTGTCTATAATACCATGGGCAAAAAGGAAAAAAAAAACGGGGGTTGCTGGAGAAGCTAAGGGGTCGCGCACGATTTGGTACATGTGGCTAGGCTGCAGGTTCCTAGAATTTGAGGCTCTTGGCTTCCTCAACGCTGACCACTGGGTTAGTCGCGAGAACTTCCCGGGAGGATTGGGGGGAGTTGGGGTCAACTACTTTGGGAATTATTTGAAAGACATCGCAAAAAGGGGAAAATTTTTATTCGCCGATGACATTGCTGGATGGGACACTCGTATTAGCTCTGAAGATCTGGAGGACGAAGAAACTCTTCTAACGGAGTTGGCAGTTGATCCTTGCCACCGTGCACTAATATCCGCCACCATGAGACTCGCTTACCAGAACATCGTTGCCATGTTCCCACGAACCCATTCAAAATATGGCAGTGGAACTGTGATGGATGTTGTTGGCAGAAGGGACCAACGCGGATCGTGTGGCATGTGCTTCACACATGTCATCGAACCATGCCTGAGTTCAACAGAACTCGCACGTTGTTTCATGCTGGGTCGAATTCTATACCCTATCAGTTAGCAACCCGTCGAGTCGATGGCCGTTGCATTGCATAAGCAACAACCCGTCGATTCGATGGCCGTTTCAATGCATAAGCACTTTCAGTTGGAAAGTGTCATTTTACAGAATATTACTTAATGACTGTTTCCAGGCAATGCTCGTTCTCAAGCTGCCTGCGGTGTGGCAGAGCCAAATGTGTGGTCTCTTTTTATGCCTATTCTCTCTCTCTCTCTCTCTCTCTCTCTCTCTCTCTCTCTCTCTCTCTCTCTCTCTCTCTCTCTCTCTCTCTCTCTCT
