# Supplementary material for: Virome and nrEVEome diversity of Aedes albopictus mosquitoes from La Reunion Island and China
Source: Virol J. 2022 Nov 18;19:190. doi: 10.1186/s12985-022-01918-8 (PMC9673329; doi:10.1186/s12985-022-01918-8)
Supplement: Supplementary file 6 — Additional file 6. Dataset Fasta 2. [file 12985_2022_1918_MOESM6_ESM.fasta]

>RE1-2_contig_10_Cell fusing agent virus
TTATGTTTATCCAGTGGACAGTAAAACGGAGGAGAACCCCGTGTCGTGGGCATGTTGGCC
CGAAGCACAGATGATCTTGGACCAGATAGGCATGACCTTTATGCAGGAGGAAGCCGCTTA
CAGCCAGCCACCAGGACGGTATACCCTAGTAGGAGAGGATCTACTCAGGTTCGTTAAGTT
ACTGGATCGAGATGACATCCCCATTTGGCTTGCTTGGCA
>RE1-2_contig_8_Aedes galloisi flavivirus
CCAATTCATCTAGTTGCATGCTTTGGAAATCTACCTTGTAGCGCAAAATACCTTCATCCT
ACAGTTGAAGAAACAAATAAATGAAAAGATTGTTACTTACGCCCTTGACACAGTGACGAA
TGGCTAACTTCAGATGGCACGAGTGTTGGAGAACTTAGGACTGCTACATAGTGAGAACCG
GGTCATAGAACGGTGGCTAGATGAGAACCTTGAAGACACCCTTA
>RE1-2_contig_20_Guadeloupe mosquito mononega-like virus
TAATATGCTTAAATTTAGGGGGTAGTCACACATTATTTGAGGCCTACTGTATAGGCACTC
AAAAATGTGTACATCGTACTTGGTACGATGTGCAATATGCGTTCAAAGGGAGAAAAAATC
TACACCAACAGGACGATTGAGCACTACCTTCAAGCAGATGAGGATGAAGTGCGGAAGCTA
GTAACTGACAGAGACAAAGGTATCATTAATCCAGAAGATATGATGTGTGTCGAGTGTGGT
AAAGAGTGTGAGATCAAGATTGACAGTGGACGAGCCTTCACAAAGCAGACCCCTCCCCAG
CGACTGATACAGACTGCAAT
>RE1-2_contig_21_Guadeloupe mosquito mononega-like virus
CCAAGAGAATTGCATTGGATGCAGCGTAATGAGCACTTCAGGTCGAAATACAACAAAAGA
TATGAGCTATGGAGTCAGGTAAGATTTAAGAAATGCCTGGATCTTAATCTCTGCCCAGTT
GCGTTAGAATTAGTGACAGATTCGTCTACAGCCACTAACACGAGTGCTTGGTCAGACATG
TATGACAGGTGTGCTTTCTATATGAGGTATGACAAAGGTTATCCGAGGCAATGTAAGGGG
GAAAAGATCCTTTCC
>RE1-2_contig_15_Culex mononega-like virus 2
TCCTTATGATCAGAACAGAAGAGGAAGAACTTCCTGATTTCCCAAGATGCAAATTTCAAG
AGCATAAATCACGAACTAAACGAGAAGGAAACCTGGTATTCAAAACATCTTCATGAGTAC
TCCAAGCAACGAGTGTATAAGGGTATTGCAGTCAGTAATGCTACTAAAAAAGCATGCCGG
ATCATGCCTGACATTAATGACGGCTTGTTCAGTATCACGAGCAGTTGTGCTACTATCAAC
ACGATTACAGAGGGGACAGCACGTGCTGATTATAATGCTGATGTAGCATTCACAGTCAAC
CAGTTCATGATGGCAAATTACACACATTATTGATAC
>RE1-2_contig_19_Guadeloupe mosquito mononega-like virus
TATTAGGCACTCAAAATGTGTACCTTCGTACTTGAGGACGATGTGCAATATGCGTTGACT
CAGATTCAGACGACGCGACAGTGTTAGGTCAGAAGAATATTCTCACGTACCGATTGAAGA
CCTGTCAATAAGCATTTTCAATCGAAGTACAACAAACGATACGACCTATGGAGTCAAGTG
AAATTCAAGAAGTACCTTGATTTTAATTATTGTCAGGACGCATCAGAGCTCATCAAAGAT
TCATCAACTGCAACCAACACAAGTGCGTGGTCAGATATGTACGATAGATGTGCCTTTTAC
ATGCGATATGACAAAGGTTACCCCAGGCAATACAAGGGAGAAAAAATCTACACCAACAG
>RE1-2_contig_27_Phasi Charoen-like phasivirus
AAGCACACAGATATCTTCACGACTCTCGAGGACATCCGCACTGAGATGAACCTGATCATC
GAAAAGGTGTCAGCAGACAGTTTCCTTTCAATAATCCAATCTACGTTAGCAGAGTTTGAG
TACCAGGGCCTCAATGTCATTGGGATTGTCCAGGAGATTTACAAAAGGGGTGC
>RE1-2_contig_28_Yug Bogdanovac vesiculovirus
ACTTCATGTATGAAGACCCCTTGTTACCGCACAAGACAGACTAACAGAGACCATGGCTTG
GGAACTTCGGGAGTTTTTTGTGGTCACAGAACATTTGATCAAAACCCACTATGTTCCATT
GTTCCACGGGCTCACCATGGCAGACGACCAAAACACAGTGATATGATT
>RE1-2_contig_18_Guadeloupe Culex rhabdovirus
GTTCTGATGGCTTGAGTGGTGTAAAAAACCAGGCCTTTATCTCATTCTTATCTTTGGCGA
GAGAAGATCAATCCGAGTTGGCAAAAATCTTATTTGAAGCCAACGTTGTACACCCTAGGA
TAATGAGCTCTATTACCGAAGCTACGATACCAGGTAGTGTCAATCAAGCTCTTTCGAAGA
TCAATCGGACCGGAGTCATCATTCAACTGATGAAAATGGCTCACGAAGAAACA
>RE1-2_contig_2_Aedes aegypti toti-like virus
CATCAGTAGCGAGGAGATGATAGGTTGGATTGATGACGAGCCCAGAATGCAGGCATCTGC
TAGTGAAAAGTTCGAGATGGGGAAGGCACGTGCAATCTACGGCACTAGTGTAAACGATTA
TGTCATTTGCTGCTATGCCCGAGAAGGCATAGAGGACCACCTGTACAATGCCGAGAGTAT
AGAGAGCGGTCTACTAGGCGTGGATGGCTTGGCGACGCTAATCAGGCGCGTCCAGATCGC
AAGCTGCCCGGACACTGAGTGTACCATGGTAGACTATACTGATTTTAATTATCAGCATAC
TCTACTAGCACAAAGTATAGTGTTTCGGGCACTTGCGGACGCTCTGGAGGTGAAGAAATA
CCACCCTGATA
>RE1-2_contig_3_Aedes aegypti toti-like virus
AGGTGGCTTCAGGCAGCACCAGTGGAGCGAAGTTGAACTTGCCGAACGGGTCTGTTCTCC
GCATGAACAAGCAGGCCTACTTCGATAGCGTCCCGCGAGAGACGATCAGATGACGAGACT
CCTCAGATACGGCGAGTGAGAAGTACGAGATGGGGAAGGCTCGAGCTATCTATGGAACCG
G
>RE1-2_contig_11_Chuvirus Mos8Chu0
TTTTTGTGTACTTGAGATATCTATAATTTATGAGTCAGGGCGCGGATGCTCATTGGAAGT
ACATTCAGCAACGCGCATAGTGCGTGTAGAGTCACCACGAATGTCATCCCATGCTTCTTT
GTTGCGCTCATGTGGGCATATTACTACCTACTATCCGACAAGCTCTCCGCCTCTGAGCGC
CAGGTAGCAACTATCACGATATGCGAACACTATGTACTCTAACGAAATACTCACATATTC
>RE1-2_contig_13_Chuvirus Mos8Chu0
TGGAATCAAAATGACGCTGTAAGTAACATACTGTTTTAACGAGGAATTTACGTTTTTATC
AGAACTCGCATGCAATGGTGATTCTAACTTCAAAGGTAACCTAACAGGACGCGTGCCATT
TTGAGCGTAAAAATCCACCCGTCGTACCCGTCGTGTGAAGCAAAATTACATTCGAAACTA
CATTCTTCGTTATGGACGGTGGTCTGCACATCATGTAACTAGTAATGCTGCGCCTGATGC
GATCAAATACGGAAGCCTGCTTAATCTCGATCCGGAAGGGTTTGCGATGAAGTCTAAGTA
TGGTAACATTCGCGTCGTAGACTACAACTTCGTAGAGCTAGAGCCAGACCAGAAGTTAAG
CATAGGCTAGAGAATGTCATCCCGCATCTTAAGGATAAAACAATTTCCACGCTTCGGAGT
GAAGTTGTGAAGAAATATTTTAACTG
>RE1-2_contig_25_Hubei partiti-like virus 22
TGGATCACTGTCCTAGGAGACGACAGTGTTACCGCAACCACCGGAGTGGTTAACCTGGAA
GACATCGCCCAAGTCATCAAGATGCAGTTCGGCATGACAGTCAACACGAAGAAGAGCTAT
TGGACTGAACGCTGGGATAACGTCCAGTTTCTTGGTTACTACAACATGCATGGC
>RE1-2_contig_22_Hubei dimarhabdovirus virus 4
TTTCATTGATGAAAAACCTTTCAAACAAAAAAAAAAAAAAAAAAAAAAAAAAAATACCAC
TGGCATGAACTCCCCCTGATTAAGTGTTTTGACATTCCGGATGTCATCGATCCCTCAAAC
ATCTACTCTGATAAAAGTCATTCACCTCAACTCAGTGAAGTCTTAAATCATGTTGCATCT
GGATCAAAAGAACCCATCAGATCCAAGAAGG
>RE1-2_contig_23_Hubei dimarhabdovirus virus 4
AAACTTTCAAACAATATCGCTTAACACGACGGTGGCTGCATCCCTTGCATGACAACTCCC
CCTGATTAAGTGTTTTGACATTCCGGATGTCATCGATCCCTCAAACATCTACTCTGATAA
AAGTCATTCACCTCAACTCAGTGAAGTCTTAAATCATGTTGCATCTGGATCAAAAGAACC
CATCAGATCCAAGAAGG
>RE1-2_contig_26_Kaiowa virus
CAGAAAATGAAAACCATGATCTACGACCAAGGAGACCGTAGAATAGCATCAAATGTTGTT
CACAGACTATTAGCAGGACAAACACCAAACCGACAGGGATTTTATTTTGATGCTTTGGTT
TCAAATCTCGTTTAAAGTGGTGCAGATACAATGTGATGACTTGTGATCAATTTTTGTAAC
GTATTAGGTTCTTCATCTGTGAATGATCGATTTAAGCACATGTCTACCAATTC
>RE1-2_contig_24_Hubei partiti-like virus 22
TACGGAGCTGAAACCTACCGTGGAGGAATGAAGTGGCTTGACAAGGAGCTGAAGTCAATG
CCGATGCAGAACTACATTTGCCTGGATTACAGCAGTTTTGACCAAACCGTGCCTGCT
>RE1-2_contig_12_Chuvirus Mos8Chu0
TTCTACAGTCCGACGATCACCCATTTCGTTGGCGATTTCGATCCGACACGAAATTGTCGA
TGATGAGTTTTGTGGTAGATAGCAACAACCAGGCACACTGAACGGTTTCTAGGTTGAGCG
CCTGATCCTCCGAAAATCACACAAGCTCGATATATCCAGGTGATACAGCAAAAGACATCG
CATAGCGTTAGAGTCATACAGTGTAGCCTCATGACAGAAAGGTCCATGACGCGTTGTGGT
ATGCATTCCCATATATCAGATTACTAGCATCATTCTA
>RE1-2_contig_14_Croada virus
TAGCATGAGTCAACCCAAGCGAATTCGTGTCAAACATAGTAAAACGATCCGGGTTCACCG
CCATCGTGGCAGCGGAAGTGCTCTACATCATCGAGTGTAAACCAGTCTTCGTTACATATG
AAGGCAAACAAGACCACGTCCTCGATTGAGCGAGCCCAAACAGAATTCCCCATAAAAGAT
GATGAAATGCTGATGTCGCTAGAAGAAAAATCAAGAGATGCGGCTGTCGAAAATGCTCTA
CGTGAGCAGTTAAAACAACGTTGTAACGTTGAAAACCTGTTCAAAAATACTTCAAAGTAT
ACATGGTGCGGTAGGGTGGATGTTAACAGCAGTCACACCGATTTCG
>RE1-2_contig_17_dsRNA virus environmental sample
AGCTTGGGTCTTCAGGCTAAGGACTTGGTGAACATACACCAGGGAGATGACGTTTGGATT
TCAAATAAGAGCCGTTTATGGGCCATCGCCCTTTACAACATCTGTGCTGCCGTTGATCTT
GAGTTTCAGCCTTCAAAACAACTCTTTGACGTCGGCCCCGGTGAGTTTCTCAGAGTCGTC
TATAGATCGT
>RE1-2_contig_4_Aedes aegypti virga-like virus
TCCCATTTGTCACAAGCTATATCTGAGCGCTACAACACATACGTGACCGAATTTTCAGGA
CTATTTCACTCCATCAATTTCGTCGTCTCCTCACAACATGAATTTTCGAAACTGTATTAT
TCTCTTCCTGACGATCGCCTTCTGCTTGATCCGTCATTGCCATCTCTCGAATTGTAAACC
CAGGAACCCACCTTACCCCGCGCCACATGACCTCTGCGTATTTTATTGTCCCGACGCATT
CGGGATGGCAATTCCTCGCGCCCTCCACAATCTGCTGGGCGTGTCGGGGAACCAGGAC
>RE1-2_contig_5_Aedes aegypti virga-like virus
TAACATCTTTAGAGTGCAGTATTACACCCTTAATGAACGCCTGTATATACTCTCAACTCT
CACAAGCTATCTCCGAGCGTTACAACACACCTGTAACCGAATTCTCAGGGCTCTTCCATT
CTATCAATTTCGTGCTTTCTTCACAGCATGAATTCTCTAAATTATACTACTCTTTACCTG
ACGATCGCCTTCTGCTTGATCCGTCATTGCCATCTCTCGAATTGTAAACCCAGGAACCCA
CCTTACCCCGCGCCACATGACCTCTGCGTATTTTATTGTCCCGACGCATTCGGGATGGCA
ATTCCTCGCGCCCTCCACAATCTGCTGGGCGTGTCGGGGAACCAGGAC
>RE1-2_contig_6_Aedes aegypti virga-like virus
GATTTTTTCCGGTTTGTTTCACTCCATAAATTTTGTGCTATCATCTCCACATGAATTTCG
GAAACTCTATTACTCACTTCCTGATGATCGTCTTGTGCTCGATCCATCACTCCCGTCCCT
TGACGTGTAAGACATGATGTCCATTCTTCAAGTCCGAATATCAATGATACGAAATCTAGA
CGTCCACCTTCATACAGAAAGAAACCACATTTCTGAGATTTCTGGGAGAACATTTGCATC
CAGAAT
>RE1-2_contig_7_Aedes aegypti virga-like virus
TATTCATCCGTCCGCTCCGGACTATCGTCCATCTCTGATACAGTCCGCGGTTCTTGCAAC
GGATTGTATCGACGTACCGTCGGCTCCGTCGTCAGCACTTATCACAGCGTCGACGATTAC
TTGCGTACGT
>RE1-2_contig_9_Bombus-associated virus Vir1
TAACTAACGCCTTCATATACCCTCACTTGTCGCAAGCCATCTCTGAACGCTACAACACGT
ACGTGACCGAATTTTCAGGACTATTTCACTCCATCAATTTCGTCGTCTCCTCACAACATG
AATTTTCGAAACTGTATTATTCTCTTCCTGACGATCGCCTTCTGCTTGATCCGTCATTGC
CATCTCTCGAATTGTAAACCCAGGAACCCACCTTACCCCGCGCCACATGACCTCTGCGTA
TTCTACTGCCCCGATCCATTCGGAATGGTAATACCGCGCGCCCTTTACAATCTTTCTCTC
CCCAACTCACTGCATGGGTGGTTCCCTAAAGTCTTGTCCACTCCTCTACCGCCCATTCCT
TATGAAACGTTCGTCACCACCTTTCGTCCCTTGCACTGTTTCGTCGACTCTACCACATTG
ACTGACTCCGTCGGTTGTGGTCAG
>RE1-2_contig_16_Culex tritaeniorhynchus Anphevirus
GTTGTTTGAACAAGAACGGTGTCAGATGCAGAATCGGATTACAGAGAACATGATGACATT
GGCGCTTTTGTCTCCACAGGAATTCGCATACCAGTATTTTAAATCACCT
>RE1-2_contig_1_Aedes aegypti anphevirus
TTCTTATTTATCGTAGCCAAGATCGGAGGAGCGGCAGGAGAATCAATCTTAAGGTCGGCT
TTCTGATCGTTCACATGATGGTTCATGGAGAGCCGTATAAAGGCCTTCTGCCATGCCCTG
GGACTCCTAGCCAAATCGATAACTTGGCAGCACACCATCAAGCAGATCTTCGATCAGACC
CATCTGATGAAGCTAAACGGGGAGTTAGGATTCTTCCCGAAACTGAAGAGAGCATTGTTC
ATCCCGGTCATCGACAAGTATACGTCCATGACCATATTCGCACTCATTGCCGAATTCTGG
TTAACTACAGATGTAACTCGCCTCCATGTATGCCCAACAATACTGGTTGA
>RE3-4_contig_13_Aedes flavivirus
TAGGCACTCAAAAATGTGTTTGCCACCCAGTATTAACACATCCACGAAGGATCATAAACA
GGATTGGTTTCGAAGGAAACAGTAGATGCTTGGCCCGGAGCCATCCAACTTGGGGATTAT
GTGAGTGGAATGGAGAAAGTCGTGAACTGGGGACAAGAACCTCTTGGTCTATCCACCAAA
ACCATGAGTGGATGACAACTGATGACATGTTGCGGGTGTGGAACGATAGTGGAACGACTT
CCAATGTTCTTCTTCGGTACACCACTACTGCT
>RE3-4_contig_32_Kamiti River virus
ATGGGATACTCGTAAACTCTCAATCGACTTCTACCTGAATTGTAGGAGCAGTCACAGTCT
CTATGACATACTGATGAGCATAGATTGGAACAACATCTGGAAGAGCACAGCATCATCCTT
GTGGGACCTACACGACATAGTGAGTGGGAACCTGCGGGACCAAATCCTCACTG
>RE3-4_contig_33_Mosquito flavivirus
ATTTTCGATTCATCCGCTTGAACAACGGACACTAGCCGCTGGGGGTGTGAGAAAGTTGAG
TTCTGTTCCCACCATTTCCATGAGTTGACATTAAAGTATGGACGCATCCTAATTGTTCCG
AGTCGGCACGAAGATGACATACCGACAGAATCTACAATACAAT
>RE3-4_contig_26_Guadeloupe mosquito mononega-like virus
TCAAGGAATACTTCCTCATGTCTAATGTTGCACGTAATCAACATATGAGATATGTACTGA
CATCAAAGGACAAGGGCTACAACCTGCTTGCTATACTGACCCCTCTTGCCTCCCTACCCA
ACTTTGCTGACTGTGTCACTGAATACTCCCGAGATGTTGACACCGGGGTAGACTTTGTAC
TACCTGATACTGACGCCAACACAAGTAAATCAGACTGGGAGCTCTATTTCGGGACTACCG
TTATGTCGTCGATCAGAGTTGTGTTCAATCCTGATGAGTGGAAGGTTCTTGCATTCCTGA
TTGTTTATTGTTTCAATAAAACAGGGGAGCCCAATAATCTGATGAATGCGATCATGAAGA
GACTCAGCGCGATCAAGAACGCAGGTCATCTCCAGTTTGACCCCAAGGACCTGATGGAGA
AAATTGATCTGACATCACTGATTGGGCTCTCAGCATACATGCAGGATTACCCGAAATTGA
AATCTACAATCTTCTCATTCCTCTTGGGAAATAGTGATCCAATCGGAATGCACTTAGCGA
TGGTTCTAAAGAATGCCAACCTATCTGCTTTCTCGGCAGTGGTAGCCTTCTTGGGTGCAG
ACCAACTGACAAGACTGCATTTTGATCAACTCATCATGAGGGAATGGCAAGCATTCATCG
TGAAGAAGGAGAAACTGGTTAGAGAGTACGGGGAGAACGGACTGTACTACCACAAGCTGA
TCTGTCCTGATGATCAGACTGCCATGACCACAGACATTCCTATGCTAACAGCTGCGGCCA
GACTATGGTGTAAGAACAATGGAATGTCATCATTGGCAAACCTGAAGATCAAGCAGGATC
AATATCCTAAGCACTTTGATACTAAGGTCACTGAAATTGTTCCGCTTAAGTTCCAGGCAA
AGGCACTTGACCAGGCCCAGTTCAAGCAATTGGTGACCGACTGTAAGCTTAAGTTGGCCA
ATCTGTCAAACCAGGACTGGGTTGACCTATTCGATTATGCTACAAAGCAATAGAGTTGAG
GTGGAGGTGACGCGGTTCTCATGAACTAATTTAAGA
>RE3-4_contig_16_Culex mononega like virus 2
TTAATTATGACCTACCGACGTTACGGGAAAACTACATCCACAGAATCGGTCGAGGTGGTC
GTTTCGGTCGTAAGGGAGTTGCAATCAACAAGACAACTATTTCTTTAATTGAGACACCTA
TTTGTGCATCCAAAAAACCTAACATTACATCTCAGTTGGTTTCCGTTGCAGTAACGCAGA
CAACATCTATCTCTGAAATATCCTTCCTTCGGTGCAAGCTTGAGGCATTCCACCATGTCC
AACGTTGCGGAGTATCTCTCGATACATGGCATAACAGCGGTTATTACTCAGAGGTACTAG
AAATAACCCGGAAATTAGAGTGC
>RE3-4_contig_18_Culex mononega-like virus 2
GCCCTAGGCAGTTTCACGTACTGCCTAGGGTACTTACTGATGAGTGTTACAATGAGCTCC
CAGTGAATTACAATAATCAAACTTGGTTCATGACCCCTCGAACACGGGTGTTAATTAGGC
ATGGGACAAAGGTAGAATGCGCATCTGATATAGGCCCTCAATTTATGC
>RE3-4_contig_17_Culex mononega-like virus 2
TCAAGTTATTCAAAACATCTTCATGAGTACTCCAAGCAACGAGTGTATAAGGGTATTGCA
GTCAGTAATGCTACTAAAAAAGCATGCCGGATCATGCCTGACATTAATGACGGCTTGTTC
AGTATCACGAGCAGTTGTGCTACTATCAACACGATTACAGAGGGGACAGCACGTGCTGAT
TATAATGCTGATGTAGCATTCACAGTCAACCAGTTCATGATGGCAAATTACACACATTAT
TGATACACCATGATAACTTAAATTCCTGTCTGTGTGTAAGATGA
>RE3-4_contig_27_Guadeloupe mosquito mononega-like virus
CCTCCTTTGATAGTGACCATTGATGCAGAATCACCCAACAGAAGTAATAACTTTATGTTT
GTAGAAAAGACGGTGTGTCATATTCTGAGGCACAGTCCAGTTATGGTAATTTGTAAGATA
TTCTTCCTGCTAGACTTTGAGGATCAGATAACGAGTGCAATATCGGAAGCATCTTCAGAC
TACGAGTGCTTCTTCTACAAACCCATCAGTAGCAACCCGACAGGTCCAGAGGT
>RE3-4_contig_28_Guadeloupe mosquito mononega-like virus
TAGACTACGAATTCGAGCAGTTGGACGATATCGCAAATATTGGTTTATATTCCTCAGAAA
CTATATTGAAGTATCAGAAGATTCTCACAAGTCCCCTTGAGGAGCGGGTTATATCAACTA
GAATTGCAGATGCCATATCAGGCAAGTACGACCTTCCAGACGGGATATCTATCAGAAATG
CATTTACTGATGTCGACTTCGACATGATTGATAAGAAACTGAATGGTTGGTCAAAGGTAA
TATCCGAGAGTTCTAAAAACATTGGAGGGTGGTTTGGGTTTTTCCTCTTTGTTGTGTTCT
CAATTCGTGCGATTGTTGCAGCGGTCAACAGCTTTGTCAATTTTAGGTTCTTAAAAAGAG
CAAAATTCACAAAGCGTAG
>RE3-4_contig_29_Guadeloupe mosquito mononega-like virus
TATGCTTAATGGGAGGTGGGTTACCCCTACATCCACAGGACTAATGTCTGTTAAACTCCC
CTTCGTTATATCACCGGACCCTCTTCAATATGAATTTGAACAACTCGACGATATTGCAAA
TAATGGTTTATATTCCTCAGAAACTATAT
>RE3-4_contig_30_Guadeloupe mosquito mononega-like virus
ACATCCCAGAAGGGGTAACTGACCTCCAGGACCTTTGTGCATCAATAACATCTGGAAACC
CTTATCATCGGATGAAATCTGAGATAGATCATGACACAGCCATGGTTAATTGCCTCCCGT
CTATAACTGGTCATTTCGAGCATGATTCGAACACTTTCAAA
>RE3-4_contig_24_Guadeloupe Culex rhabdovirus
CAGATTTTTTTTAACAGCGTTATTCATATCTTGTCAAATAGTGGGGTCGATGGAAAAATT
GTCGCTGATAGTCATCCTTGCTCTTATCGTTACACCAAACTACTTAGGTCCGACTCCCGG
GGAAAGGAGCTTGAGGGGGTCACAGTTGCAGTTCCCTGGGAGTT
>RE3-4_contig_14_Atrato Rhabdo-like virus 2
GATCAACTTCCGGTTTGTGCCTCCGATGCTACGCGTGCTTGTCGCCAATATCATCGGATT
AGATCATCACCTTTCTAGTCTAAAGCCAGGACAGCCTCCTGCTATGGGACCTTTCACCAG
CTACTTAGGGAGTGGAACCCAGAACAAAGTGGAGTACAGCGCAAAACAATTGTTGGAAGT
>RE3-4_contig_25_Guadeloupe Culex rhabdovirus
TCTTTGGCGAGAGAAGATCAATCCGAGTTGGCAAAAATCTTATTTGAAGCCAACGTTGTA
CACCCTAGGATAATGAGCTCTATTACCGAAGCTACGATACCAGGTAGGGTCAATCAAGCT
CTTTCGAAGATCAATCGAACAGGAGTCATCATTCAACGGATGAAAATGGGGGGATGATTC
CAAGGACGATTCACGCTGTTGTTCACTTTCTACACAAAGCAGATTGTAACGAATCAAACC
>RE3-4_contig_3_Aedes aegypti toti-like virus
TCAGACAAATTGTTGCTCTATATCGTTGAGTTATTTGGAAACCGTAATATCAAATGTGTT
TGCATACCCTCCTTGCACAAAGTATCGTATTTCGGTCTCTGGCCGACGCCTTGCAAACCA
AGTGCTACCATCCGGACAAGGTCCGAGCAGCCCGTTGGATAGCCGATGCCCTCTTGAACC
AGCACTGCAATTTCCCGCAGGATA
>RE3-4_contig_4_Aedes aegypti toti-like virus
TGTACGTGCAGCCAGCGAGCCGAGGGTAGAGTGCACCATAGTTGACTATGCAGACTTCAA
CTACCAACACACCCTCTTAGCTCAAAGCATAGTGTTCGAATCGCTCGCATAACATAGCTA
AGCACAGGCCTTTTGGTTTGCTCTGACAGTTTCCCGACTGGAAATTGGGGATAACCACGC
AAGGAACTGGTTTGGATGTT
>RE3-4_contig_5_Aedes aegypti toti-like virus
CCACCAGGCAGCACCACCGACGGTAGCGGCACCGACATAACCACCAATAGCCATGTAACG
GAAGAACAGCCAGCCAAGACGGCTGAGGATGAGGAGTTCACTGTATTTCTAGTCGAGATG
GATAAAGCCCGAGCGATCTACGGGACGAGCGTGAACGACTACGCAATCTGTTGCTACGCC
TTGGACGGAATAGAGGACTTCATGTATAACGCAGATGGCATAGGTAGTGGCCTAGTCGGT
CGTGATGCGCTGGCCACTTTGATCAGGCGAGTTAGGAATGCTAGTGAAGCTGGGACTGAG
TGTACAATGGTAGATTACACGGACTTCAACTACCAACACACCCTCTTAGCTCAAAGCATA
GTGTTCGAATCGCTCGCATAACATAGCTAAGCACAGGCCTTTTGGTTTGCTCTGACAGTT
TCCCGACTGGAAATTGGGGATAACCACGCAAGGAACTGGTTTGGATGTT
>RE3-4_contig_15_Chuvirus Mos8Chu0
TAAAAATCAACCATTATTTACATCTCGATAAATATGATTTACTCTATTAAAAGCAGTTTC
AATATCTGCTGTATAATGTATTGCTAAAAATAATCCTGTTAAAATTTGAATAATTAAACA
TAATCCCAATAATGATCCAAAATTTCATCAGGCTGAAATATTAGAAGGAGCAGGTAAATC
CACTAAAGCATTGTTAGCTATTTTTAAACTACCTGCTCCACTCCGGCGATGAAGTAGATC
ATGTGGATTTCTTGGAGAGATATTCTAACGGCGAATTGATGGATGACTTCATTGACTATC
TCGTAATCCGTATAGTGCCGAAAGATAAAGAAATGAAAGGTAAGTTTCGAGGATTTGGAT
GCACTACGTTCGCGAACAGGATGCTCTTTCTGGCCCAGGAGAAGACGGCAATGGAATATC
TGGATCTGTTCTGCGACGAACAAGCGATGACCCTGTGCGAGCTCGACCTTGTGAAAAGAC
TTTACGCGTTCAGATGCTTTATTGACGCTTACCCCCAACACGAAGTACTCTACAGATCGT
CGGACTGTAGAG
>RE3-4_contig_31_Hubei partiti-like virus 22
TACCGTGGAGGAATGAAGTGGCTTGACAAGGAGCTGAAGTCAATGCCGATGCAGAACTAC
ATTTGCCTGGATTACAGCAGTTTTGACCAAACCGTGCCTGCTTGGTTAATCAGAATTATG
CTTTCGATATACTGGAAGAGTGTTTCACAGACTCTTTCTTCTTGGACACGAACGGTTACA
GAACTACAGACCCAGTGGCCGTTGAAAGAGAATGGAGACAAATCAGGCGCTATTTCATCG
AGACGCCCTTACGAATGGAAGACGGAACGAGGTATCGTAAGACAGGAGGAATACCGTCTG
GCTCGTGTTTCACGAACATTGAATTTTTACATCATC
>RE3-4_contig_6_Aedes aegypti virga-like virus
TCAGTCCTATCATTGGTCGATGTACTGGCTCGACCTTGATGAACGCCTGTATATACTCTC
AACTCTCACAAGCTATCTCCGAGCGTTACAACACACCTGTAACCGAATTCTCAGGGCTCT
TCCATTCTATCAATTTCGTGCTTTCTTCACAGCATGAATTCTCTAAATTATACTACTCTT
TACCTGACGATCGCCTTCTGCTTGATCC
>RE3-4_contig_7_Aedes aegypti virga-like virus
ATCACTCCCGTCCCTTGACGTGTAAGACATGATGTCCATTCTTCAAGTCCGAATATCAAT
GATACGAAATCTAGACGTCCACCTTCATACAGAAAGAAACCTCATTTCTGAGCTTTTCTG
GGAGAACATTTGCATCAACTGAGAATGCTCGAAATTAGTCACCAATGACCGAAAAAGACT
GAGGATTTCGGAGAATGTTTGAAGGTCCCAGAAGATTACAGGAAAGAGTCCGAAAATTTC
TAAAAATCTTTAAAGATTATTCCGACATCTCTAACTTTGAAGCCCATTATCAAACATCTT
ATTTCTGTGGTAAGTTCATACTCGCGTCCGTTGATGGTTTTTGCGTTGTCCCTGACCCAG
TCAAACTGCTTATGAAATTAGGTCGTCGAGATCTACGCAACTGGGCACATCAAGTGTCGT
GCAAGGATAACA
>RE3-4_contig_8_Aedes aegypti virga-like virus
AATTTATCCTCGCGTCAATTGATGGTTTCACAGTCGTCCCCGATCCGATCAAGCTGCTCA
TGAAGCTCGGTAGACGCGATCTCCGCAATTGGGACCACGTCTCGCAGTACCAAGTGTCAT
GTAAAGACAACATGAAACCTTTAACGAACGTCTTCAGATGCGACAGCTCCAAGGCTTTCC
ACACCTGGTCGTCCGAGTACGATCC
>RE3-4_contig_9_Aedes aegypti virga-like virus
GGTTCTACAGTCCGACGATCAAGCCATCTCTGAACGCTACAACACGTACGTGACCGAATT
TTCAGGACTATTTCACTCCATCAATTTCGTCGTCTCCTCACAACATGAATTTTCGAAACT
GTATTATTCTCTTCCTGACGATCGCCTTCTGCTTGATCCTTCCCTCGAACTGTAAACCCC
AAACACATACGAATAGGAAATAGAAAATATTGAGAAAGATCGTCGGACTGTAGAA
>RE3-4_contig_10_Aedes aegypti virga-like virus
GGTTCTACAGTCCGACGATCAAGCCATCTCTGAACGCTACAACACGTACGTGACCGAATT
TTCAGGACTATTTCACTCCATCAATTTCGTCGTCTCCTCACAACATGAATTTTCGAAACT
GTATTATTCTCTTCCTGACGATCGCCTTCTGCTTGAAGAATTTAAGTTAAATAAACTAAT
AGCCTTCAAAGCTGAAAATATTTGCATTAATCTTTTAATTCTTACCAAGACAAAGCTTTG
CGATTCTGTTTCACCGCCAGTACAGCTGCAACCGTGCTTCCTGGTGGTTAAAGGAGTCGA
TACACAA
>RE3-4_contig_11_Aedes aegypti virga-like virus
TAACTAACGCCTTCATATACCCTCACTTGTCGCAAGCCATCTCTGAACGCTACAACACGT
ACGTGACCGAATTTTCAGGACTATTTCACTCCATCAATTTCGTCGTCTCCTCACAACATG
AATTTTCGAAACGGATTATTTAGTGAGGTCTTTGAAGGTGAACATTTGCTAGTCCCTCGG
GATACATTTGAATATCGCTGGAAGTGACCGAACTTGATGATTTAGAGGAAAGGAGAAGTC
GTAACAAGGTTTCCGTAGGTGAACCTGCGGAAGGATCATTACTGTACTGTGGTACTTGTA
TCCAAGAGAGCGAAAAACAGATCGAACGTGCGTCTGATGCCGCGAGATCGGAGCACACGT
CTGAACTCCA
>RE3-4_contig_20_Culex tritaeniorhynchus Anphevirus
AGCAGCAGAAGTTGTTTCAACTTGAATTTTCAGACTTCTTGTTGGAAAGAATAGCTTCAT
CATAGAACTTTCCCCAAAGGAGTTCGCCTATCAGTAATTCAAATCCCCCGGTTATACAGC
TGTAGTCAAGGGAGAGGTAGTTCACGTTGCTAAATGCAGGGAAGTCGCAGTAATTCCTAA
AATCCTTAACTCAGAATGCTACAATGAACTGCCGGTAATCTACAATAATGTTACATTCCA
GATCGTCGGA
>RE3-4_contig_21_Culex tritaeniorhynchus Anphevirus
CTTCACCGAGCATCCAGGACTGTTCGTTACATTTTTAACAGAGGAAGGACCATCATTTCC
CAAATTGGACAGAGTGTCGGGAATCAATGTGGACCTTGTCAGCTACATCAATTCAAAGTT
TGTCTATGCTATGAGACACACAAAACAAGAGGTTGATAGACTGTTCAGATTGTTTGAGCA
GGAAAGGTGCCATATGCAGAATCGCATCACTGAAAACTTAATGA
>RE3-4_contig_22_Culex tritaeniorhynchus Anphevirus
CTCCCGGGTACACAGCGGTAGTCAGGGGAGAAGTTGTCCACGTGGCAAAATGCAGGGAGG
TAGCTGTGATGCCTAGGGTACTTACTGATGAGTGTTACAATGAGCTCCCAGTGAATTACA
ATAATCAAACTTGGTTCATGACCCCTCGAACACGGGTGTTAATTAGGCATGGGAC
>RE3-4_contig_2_Aedes aegypti anphevirus
GGGCTGCACAGCAGTAGTGTGAGGGGTAGTAGTACATATGGCAAGATGTCGGAAGATTGC
TGTCGTTCCTAAAGTTTAGGATTCAGAGTGTTACAATGAACTTCCTGTAGTTTACAACAA
TCAGACATGGTTTTTAACTCCTAGAACAAGAGTCCTAATTCAGCATGGGA
>RE3-4_contig_23_Culex tritaeniorhynchus Anphevirus
GCAAATCGATTGTCAGAATTGGGCATTCTGCTCCGTGTATATTCATCAGAGGCACACGAA
GCAGGAAGTAGACAGACTCTTCAGACTCTTTGAACAGGAGCGTTGCCACATGCAAAATCG
TATTACTGAGAATCTCATGACTCTAGCGCTTATTTCACCTAAGGAGTTGGAGTACGTGGA
TTT
>RE3-4_contig_19_Culex tritaeniorhynchus Anphevirus
TGATCAACATATTTCTGACCAAGTAAAACATCTCCAGTCAGGCCATCAATTCATCAGTCT
AGACTTGAAAAAATGGTGTCTGTTCCAGAGACATGAGTCAACATCCTTCATTGGTGAGAT
GTATGATGAGTTATTCGGGTTTTCACAGTTGTATAAGACATCTCATTTGTTTTTCAACTC
TAGCCACATCTTTACTAACA
>RE3-4_contig_12_Aedes anphevirus
GTTAGGATTCTTCCCGAAACTGAAGAGAGCATTGTTCATCCCGGTCATCGACAAGTATAC
GTCCATGACCATATTCGCACTCATTGCCGAATTCTGGTTAACTACAGATGTAACTCGCCT
CCATGTATGCCCAAC
>RE3-4_contig_1_Aedes aegypti anphevirus
AAATTCCAGAAGGAAACTGTGATCATTCTGGTTACGGTCATCTATTCTGGGCGGTCCCTA
GCCCCGACTGCCGTTCAACAAACTCCAAGAATTCATTGGTTTTCAAGGGGATGGCCCAGT
TGATTGTTGATAAAGACTCAGTTGAAGTTGGTTCTCAGTATATTCATGTGAACCAGGGTG
ACTACGACTTCCAAGTCAAGTTGGGGAAAGCTGGAACTTCAATCTGTGGGTTCAACTCGT
ATTCTACAGAACATCCAAGGTTGTTCGTGACAATAGTTCCTCTCAATTCCCCTGATTTCC
CAATGTTTAAGCCGGTGGGATCTGAGGATGTTAACTTACTTAACTATATC
>CN1_contig_54_Sarawak virus
AAGTCCGGGCTGGTTCTCTTCGCTTAAAGTCCACGCCACGCACTTCGGTCGGAAATGAAA
CAGTTATTTTAGCTCGCTGAACCGGCAGAGGATCCCACCATAAGGTCTGCAGAGCTCCAG
GCAGTTTGGATGTTCGCCCGCACCGACGA
>CN1_contig_51_Sarawak virus
TTGGAGTTGTATCGTGGTTTTGATAGACGAGCTTGCCGCATTTCTGGTGTCAAAGAGGAT
AGCTTCCTCTACTGTGTGGACTCTAGCAAATCCGAAGAGCACACTCCTAAGACTGATTAG
ATTAGTTGGGGGAGTTTCTTGTCCAACACGGGCTACTCCT
>CN1_contig_62_Sarawak virus
TTGTTTGGATTGGTAGACGAGAGTTTGCAAACCCATTGCTCAGCGTATCTCACCACAACA
ACCTACATTTCTTCCTACCTCAAATCATTTGTAGCACATTTGCTACAAGCGGTCTGGGTG
TTCGTGAAGTATGTTTGGAGTTGTATCGTGGTTTTGATAGACGAGCTTGCCGCATTTCTG
GTGTCAAAGAGGATAGCTTCCTCTACTGTGTGGACTCTAGTTTCTACCTTTCTTCTTGTC
GAGAGAGGGATGTGGCCTGAAAAGCTGCTCTACCAACTGCTAACACTCACACTGCTATTC
TCCGGTTTACAAAGTTATCTGATTCGCGACTCGTTCTAAAAATGTGGACCCGGATGGTGA
CCTCCTTAGGGAGG
>CN1_contig_59_Sarawak virus
CTAGAGACTCTAAACCGCACCGACGATGGAGTAAAGCCTTTGTTTGGATTGGTAGACGAG
AGTTTGCAAACCCATTGCTCAGCGTATCTCACCACAACAACCTACATTTCTTCCTACCTC
AAATCATTTGTAGCACATTTGCTACAAGCGGTCTGGGTGTTCGTGAAGTATGTTTGGAGT
TGTATCGTGGTTTTGATAGACGAGCTTGCCGCATTTCTGGTGTCAAAGAGGATAGCTTCC
TCTACTGTGTGGACTCTAG
>CN1_contig_50_Sarawak virus
GGAGTTCAGACGTGTGCTTTTTTTTTTTTTCAAGCAGAAGACGGCATACGAGATATTGGC
GTGTCTGGAGTCAGACGTGTGTTCTCCGATCTCTGCCCAGCGCTACACCCTCTCTGAGCT
CCGTGATTCTCGACTTGCATACAAAAGACAGGACCTGAAAGCTCTGCAAGCTATGGCGGC
TTCTGCGGAGAGACAACTGTTCTCTTCGGGAGGCCCAAGCAAAGAAGCTTTCCACAGTCT
TACTATGGACCTAAACGAGGACCTCTCTGCAGTGCGCGCGGCTCTGGCCAACGACGTGAG
GAGTGAGATCGACTTCCTCGACAAACTCCCGCCCGTTCCGGTAGACAATACCAAACTCGG
GGACAGGCAGAGATAGGAAAAGCACACGTA
>CN1_contig_65_Sarawak virus
TTAGACAGTCGGATTCCCCTAGCTCTCAATAACCCTCTCTTCTCTACTACTGGATAAAGC
AAATAACATCATGGACGCCTCTAACCCAGTCAACTCTGCCCAGCGCTACACCCTCTCTGA
GCTCCGTGATTCTCGACTTGCATACAAAAGACAGGACCTGAAAGCTCTGCAAGCTATGGC
GGCTTCTGCGGAGAGACAACTGTTCTCTTCGGGAGGCCCAAGCAAAGAAGCTTTCCACAG
TCTTACTATGGACCTAAACGAGGACCTCTCTGCAGTGCGCGCGGCTCTGGCCAACGACGT
GAGGAGTGAGATCGACTTCCTCGACAAACTCCCGCCCGTTCCGGTAGACAATACCAAACT
CGGGGACAGGCAGATACACCCCGCTATGAAGAACTCTGTTCGGGGGTTTGTGACTGTCAA
CCGGGCCTTTTG
>CN1_contig_66_Sarawak virus
ACTCACGACAATGCGCTTGTGGGGCAATTTGCCGCTATTAACGGACTGAAGAGCTCTCCA
GAAACCTCAGTCATCGATCCGGCACAAGATATGAAAGGCGTTTGGATGCGCCTGGTGCCT
AAAGATGGATTGGGGAGTTCGATAGACTATGCACAGCTCACGGCTACAGGTTGTACGCAG
AAAAGGATGCAGGCCGCGATCAACCAACA
>CN1_contig_56_Sarawak virus
CTCGTCACTACCTCCCCGCCTGGTGCCTAAAGATGGATTGGGGAGTTCGATAGACTATGC
ACAGCTCACGGCTACAGGTTGTACGCAGAAAAGGATGCAGGCCGCGATCAACCAACAATT
CGCGGCGTGGTTGAGGGAGTTCAAAGAGTCTTTCGTGGAGATTGAATGAGCGAA
>CN1_contig_53_Sarawak virus
CCCTTTCGCTCATTCAGATGGATTGGGGAGTTCGATAGACTATGCACAGCTCACGGCTAC
AGGTTGTACGCAGAAAAGGATGCAGGCCGCGATCAACCAACAATTCGCGGCGTGGTTGAG
GGAGTTCAAAGAGTCTTTCGTGGAGCCTCCCAAGAAGGTTATAAAACCCCCTCCTGGAGC
TCCTGGTTTTAA
>CN1_contig_49_Sarawak virus
AATTACAATCTTAGAACGGAGCAACGAGAAGGGTATAAGTTCGAATCCGTGTACCCCACC
CTAGACGACTTTGTCAACTCTAGGAAGGCGTTGCATAGGAGCAGGTTTCGATATATCATA
CACCAGTCTCTACCAGTCAAGCCCACAGCGAAACCCATACCCGCACCGAGGTCGTATACC
CATAAGCATACAGGACAGCAAGTTTTTCTTCCCAAACCAGCACCGCGTTTGCAGACAATT
T
>CN1_contig_63_Sarawak virus
TTTCCTTGTCCCGACCTTGCACGATGGTGAATGGCTAGAACTAATCATGTGTCCGCGGAC
GTCAGGCGATAAGAAAGGCTCCCATTTGTCTGAGCAGCGAACAAGCTTTGATAGGATTTG
CGGTCTGCTTCTCTGTGGAGCTGTCTATAGTGAACGAGCGAGAGCAGCGCTGTTGGCCGC
CGTAGATCTGGTGCCAGCCACAGCAGTCTTACTATCCACACAGTTAGATGGAAGAAGAGG
GCTTATAGAGAGCCCCAACGACCTAGTCGTATCGGAAGACTTCATCTACCCCTCTACGGC
CGGCATCCCTGGGCTTGAGTTTTGCGACGCACTTTACAATCTTAGCGCGGAGCAACGAGA
AGGGTATAAGTTCGAATCCGTGTACCCCACCCTAGACGACTTTGTCAACTCTAGGAAGGC
GTTGCATAGGAGCAGGTTTCGATATATCATACACCAGTCTCTACCAGTCAAGCCCACAGC
>CN1_contig_61_Sarawak virus
GCCCTCCACTTGTCCAACCGTGTATACCAAGAAGGTGCCGGGAGGCCTCATATCCGGCGT
GCCTGGCACGACCCTTTTTGGGTGTGCCAAAAGCGTGTTCCCTTGCTTGGAGGTT
>CN1_contig_69_Sarawak virus
ATTAGCTCTAGATTTTCCGGTATGATGGGGGTCTACGGCGATGACTGTCGGCTTATTCAA
GCAAAAGCATCTGGAGGCGCTGTGGTGGTAGACCCCGATATGAAACAGCATGACGGGGCT
ATCGACACAGAGACAATCTCTGGCACAGTCAAGTGGATATATGATATGTACGCCAAACAA
CACGGTGACTCGAAGTTCTGGGAATTTGTGCTGCAGCAGCTTGCTGCGTTTGCCTGCGAC
CCTAACATGGTCATTGACGGTCCAACCGTGTATACCAAGAAGGTGCCGGGAGGCCTCATA
TCCGGCGTGCCTGGCACGACCCTTTTTGGGTGTGCCAAAAGCGTGTTGGCATATGCAGGC
CTTGTAGACGAATGCATGTTCGACAAGACTCTTTTTCTGAACGAAGCTAAAGTCAAGGCA
TACCTGATGGATAAACATGGTTGTACACTCAAAGATGGTACATGGCGCCCATCGCCCATG
AACCTATCCCAGGCAGATGGAACCTATCTGTGTGAGTCGAAGTTCTTAGGAATGAGGCTC
ATGTGGAGAACTTCCGAGCAATTCCCGGAACCTTTCCTTGTCCCGACC
>CN1_contig_60_Sarawak virus
TACGACTTTTACTTCCTCTAGATAGTCAAGTTCGACCGTCTTCTCAGCGCTCCGCCAGGC
CTCACGCCAGGGCTAGCAATCAGCGACATCCCTCTCTGCGACCCAAGAAACTGCAGAGTC
TCGTGTACTACTACCGGCCAGCGAAAGGGAATC
>CN1_contig_70_Sarawak virus
GAGGCTCTAGACTCGCCGCGTTACCGCTTAAATTCACTACATCTAAATTCCAGCAGAGAC
CCTAGACCAACTCCCTTGCGCCTGCAGACTGCCTACCCTCGACGGCCCTGAGCCGGCAGA
GGATCCCACCATAAGGTC
>CN1_contig_58_Sarawak virus
TATAGGCACTCAAAAATGTGGCTCGTTGTTCCACCCCTGTACGAAACGTTGGATGGTCGC
TTCTGCTACAAAGGTCCTGTCCGAGACGGAGTACTCACGACCGGTGGGTGCTTTGCAGAG
ACCCTAGACCAACTCCCTTGCGCCTGCAGACTGCCTACCCTCGACGGCCCTGAGCCGGCA
GAGGATCCCACCATAAGGTCTGCAGAGCTCCAGGCAGTTTGGATGTTCGCCCGCACCGAC
GATGGAGTAAAGCCTT
>CN1_contig_67_Sarawak virus
CGGAGGAAGCGGAAAGGAGTGAAGGACGTGACATCTCGCCAGTGGAAGCAAGTCCAAGCA
GGACTGTCCCGAGCGCTGGAGATAATTAGAAGCCCTCTGTGCTTTGTCCCTCTGATCCTT
TCTATCTTCCTCTTCTACGACGACAAACTGCTCACACAACTCGCCAATACTTTCTCGGCT
AACGCTGCGTTCAAATGGCTCGGGACCTTCATCTCCGAACACAAGAAACAAATAGCAGGA
CTCATCTTCTTGGTCCCTGCAACATTTCTTTCGTGTGACCCTAAATGGGCAACCCTGGTA
TCCGCTGTGGTTTCCTATTTGGTGTCAGAGGTGTTCCCCGCTCCGGCAAAGTATT
>CN1_contig_64_Sarawak virus
CGGAGGAAGCGGAAAGGAGTGAAGGACGTGACATCTCGCCAGTGGAAGCAAGTCCAAGCA
GGACTGTCCCGAGCGCTGGAGATAATTAGAAGCCCTCTGTGCTTTGTCCCTCTGATCCTT
TCTATCTTCCTCTTCTACGACGACAAACTGCTCAGTCTCCACCCGAGACTCAGTGAAATT
GAACTCGCTGTGAAGATGCAGTGTTCCCGCGGCTAGACGGAAAGACCCCGTGAACCTTTA
CTATAG
>CN1_contig_68_Sarawak virus
TGTCCCGAGCGCTGGAGATAATTAGAAGCCCTCTGTGCTTTGTCCCTCTGATCCTTTCTA
TCTTCCTCTTCTACGACGACAAACTGCTCACACAACTCGCCAATACTTTCTCGGCTAACG
CTGCGTTCAAATGGCTCGGGACCTTCATCTCCGAACACAAGAAACAAATAGCAGGACTCA
TCTTCTTGGTCCCTGCAACATTTCTTTCGTGTGACCCTAAATGGGCAACCCTGGTATCCG
CTGTGGTTTCCTATTTGGTGTCAGAGGTGTTCCCCGCTCCGGCAAAGTATTTCGAGTATG
GCTTCCTTGGAGGTTCACTCATTCTTTTGTGCACCGCAAGGAAGCCAATCCAGTTCGTCG
TCGCCACAGTGGTTGCGCTTCTAACCATCGGTCTTGGGCTGTGGGGCTTGTCCAACACGG
GTGCTATCCTCCTGAACGCCTCTAAGGTCG
>CN1_contig_55_Sarawak virus
CCGGCAGAGGATCCCACCATAAGGTCTGCAGAGCTCCAGGCAGTTTGGATGTTCGCCCGC
ACCGACGATGGAGTAAAGCCTTTGTTTGGATTGGTAGACGAGAGTTTGCAAACCCATTGC
TCAGCGTATCTCACCACAACAACCTACATTTCTTCCTACCTCAAATCATTTGTAGCACAT
TTGCTACAAGCGGTCTGGGTGTTCGTGAAGTATGT
>CN1_contig_52_Sarawak virus
CCGGCAGAGGATCCCACCATAAGGTCTGCAGAGCTCCAGGCAGTTTGGATGTTCGCCCGC
ACCGACGATGGAGTAAAGCCTTTGTTTGGATTGGTAGACGAGAGTTTATCCGCAGCAGGT
CTCCAAGGTGAACAGCCTCTGGCATGTTGGAACAATGTAGGTAAGGGAAGT
>CN1_contig_57_Sarawak virus
GTTCAGGCATAATCGCCTACGGTATGTCGTTCTGCTCAGGAAACCTCAAGAAGTGGTTCT
CCCGAGTAGAGAGCCTGATCGCCACTAGTGGAGGGCAAGT
>CN1_contig_12_Yongsan bunyavirus 1
GCATCAAAAATGTGTACAATCACGGAATCAGGGGCCAGTTAGTCAGCAAACTTACATGTC
GGGATTGTGGAATCTATTGCATGGACAACGACATGATTGAAGGATGTGGCCAGGCACATT
TTTGAGTGC
>CN1_contig_15_Flen bunya-like virus
TCCACAACCCTCATACAGCAAGGTTGCAGAGGACCTGAAGCTAGTGGTGTTGACGCCACT
TGCTGGTGCCATCTTTGCCCGTACTGCAGTGGCCAACCTAATGGCAGACCCCGAGGTCAA
GAGAGTCTTTAAGACTGAGTCTGCCCTGGTGTCAGCCATAAATACATCTGCACAATCAGG
TGGACAGCATCTGACACATGGCAGAGCTGATATTGCTGCAGTCTGTTGCTATGTGGCCAC
GGAAGGACTCAGTGACAGGAAGCTGGC
>CN1_contig_14_Flen bunya-like virus
ACCTTCAAAGACCCTCTTGATGTCTGGGGCTTACTCCTGGAGCTGGGCAAAATTATGCCC
AGCATATTCAATGATCCCACAGCTACGACCAAAAGCAAATGCCTAAATTTCATGGAGCTG
ATACTCTTTGAGGTTGGGCCTGCCACACGCCAAGTAAAGGCCAAACAAGACCCGGACAGA
CACTGGAAGATCCGCAACTATGAGACCCTGACAGCAGACAGGATCAAAGAGCTGTCAGAC
AATGCCGTGACCATGTACAATGCCCAGTGTGACCCGAAGAAGACCATCACAAGCGCCAAC
AAGCCTAACCACCCAA
>CN1_contig_11_Yongsan bunyavirus 1
GTGTGCTCTTAGATCTCCAGGTTGGCATTATGGTCTTATCGACTACGACTGTGACGGAAT
CAGGGGCCAGTTAGTCAGCAAACTTACATGTCGGGATTGTGGAATCTATTGCATGGACAA
CGACATGATTGAAGGATGTGGCCAGGCACATTTTTGAGTGC
>CN1_contig_3_Kamiti River virus
ATTGGATGTCAAAAATGTACGTGATGAAGCACCCAGAGATGGTCAGTACCGTGGGAGGAT
TTCGCCTGGATGAGATTCCTTTCAGAGCTGTACTCCCGTCCGGATTCATTATCACCACG
>CN1_contig_8_Culex tritaeniorhynchus rhabdovirus
TAATGGCTAAGGATGTAGCAGGAGGCCGTTTTCAGACGCTACTGCACAGTCAGTATAAGA
TCGATCCGCCATATCCATCGACTCATTATGGAGCAGTAGATCGGGTCTTCCGGGCAGGTG
ACGACCCCTTCCGGCTCTGGATCTTCGG
>CN1_contig_13_Hubei mosquito virus 2
AAAAATGAAGGAGCGAAGAACTGGCCAATCGACATACCGCCAATGACGTGTCTAGTACGG
AATTAGCAGTCAGATCAGTCCCGCCTTTGTGGGATAAGGTCGAAGTTGGAGTAATGGAAT
TTGAGATGAGCCTTAAGAGTAGAATATTTCCTCGGATAGGCTTGTTCAACTTTTCTATTA
GCTTCATATGTGACCGAAATATATTTGACCCTAAAACCGTTAAGAGCACCAATGTGTGGT
TCCATGAGAGCGTTAAGTTGAAGCTCTTAGGCGACGTCCTGAATATTTATACCAGGTCGG
GCCGTAGAGCGGAGGAGGTGTCCAAA
>CN1_contig_18_Wenzhou sobemo-like virus 4
GAGCGAAACTGGCTAAGGAGGAAGATCCAGAGAAAGCTATGGTCAAGGGTCTTCTCGCTG
AGTTTGGTAGGACGTCGATAGTGACGGAAGAACCAATGGTGAGGGAATCGGGACCAAGCG
TAGATGGGTAGATCGTAAGA
>CN1_contig_46_Shinobi tetravirus
TGCAGACAATTTCTGAACAACCAGCTATGGATAAAGAGGTGCAAGAACAGGAGCCTCCTC
TGTTTACAGCGAATGAGCCTATAGTCGCAGTCGAAGAAGAGTTCACATCCGAAGACCTGG
AGAAAATCCCGCTCCCCCCCATACCCGAGCCGCAGCACGGGTTTGCACGAGGCGGTCGAG
AAGTCCGGGCTGGTTCTCTTCACAGTAAAGACGGCAAAACAATTGCGCCGCGGCACAAGT
TGCAAAGACTAGAGACCTACCTGGGTGAAGGCCTGAAAAAGAACGCGAAAGCGCTGGTCA
TGAGTAATCCAGTTCTTCCAGAGGGAACTGTGCGTAATTACCAGTGTCTTTTTTCAGCCG
TTCTGGATCGGGGCTTCAAATGGCCTCACGACCTTCCAGAAGGGACTCACGACAATGCGC
TTGTGGGGCAATTTGCCGCTATTAACGGACTGAAGAGCTCTCCAGAAACCTCAGTCATCG
ATCCGGCACAAGATATGAAAGGCGTTTGGATGCGCCTGGTGCCTAAAGATGGATTGGG
>CN1_contig_42_Shinobi tetravirus
TGCAGACAATTTCTGAACAACCAGCTATGGATAAAGAGGTGCAAGAACAGGAGCCTCCTC
TGTTTACAGCGAATGAGCCTATAGTCGCAGTCGAAGAAGAGTTCACATCCGAAGACCTGG
AGAAAATCCCGCTCCCCCCCATACCCGAGCCGCAGCACGGGTTTGCACGAGGCGGTTCCG
AAGACCTGGAAGGCGAAGGATGTGAATGCGCAGCAGACAGATTGTTCCGAATTGGGAGAC
>CN1_contig_41_Shinobi tetravirus
GAGCCCCAACGACCTAGTCGTATCGGAAGACTTCATCTACCCCTCTACGGCCGGCATCCC
TGGGCTTGAGTTTTGCGACGCACTTTACAATCTTAGCGCGGAGCAACGAGAAGGGTATAA
GTTCGAATCCGTGTACCCCACCCTAGACGACTTTGTCAACTCTAGGAAGGCGTTGCATAG
GAGCAGGTTTCGATATATCATACACCAGTCTCTACCAGTCAAGCCCACAGCGAAACCCAT
ACCCGCACCGAGGTCGTCTTTTTCGCTCCTTCATT
>CN1_contig_45_Shinobi tetravirus
AGCTCTAGATTTTCCACCCCATCGCCCATGAACCTATCCCAGGCAGATGGAACCTATCTG
TGTGAGTCGAAGTTCTTAGGAATGAGGCTCATGTGGAGAACTTCCGAGCAATTCCCGGAA
CCTTTCCTTGTCCCGACCTTGCACGATGGTGAATGGCTAGAACTAATCATGTGTCCGCGG
ACGTCAGGCGATAAGAAAGGCTCCCATTTGTCTGAGCAGCGAACAAGCTTTGATAGGATT
TGCGGTCTGCTTCTCTGTGGAGCTGTCTATAGTGAACGAGCGAGAGCAGCGCTGTTGGCC
GCCGTAGATCTGGTGCCAGCCACA
>CN1_contig_43_Shinobi tetravirus
TAGGCACTCAAAAATGTCTCTACCAGTCAAGCCCACAGCGAAACCCATACCCGCACCGAG
GTCGTATACCCATAAGCATACAGGACAGCAAGTTTTTCTTCCCAAACCAGCACCGCGTTT
GCAGACAATTTCTGAACAACCAGCTATGGATAAAGAGGTGCAAGAACAGGAGCCTCCTCT
GTTTACAGCGAATGAGCCTATAGTCGCAGTCGAAGAAGAGTTCACATCCGAAGACCTGGA
GAAAATCCCGCTCCCCCCCATACCCGAGCCGCAGCACGGGTTTGCACGAGGCGGT
>CN1_contig_44_Shinobi tetravirus
CTTTGGTAATGCGGCCGCGTGTGACCTACTCTTGGCTGAGGGAGCCCTCACGGCTTTCTC
ACACGAAGAGATTATGTCAGCCCGCAAGAAGAGAGTCTATTGTGCGGGTACCCATAAGAC
ATTTGTGGAGCGCACGAAGTTGCTATTAGGTCGCAAGTGTAAGTCTCCGTACAAGTACAC
GGTGGTAGCGCAGAAGTTGCAGAAGTTTATGCCCGTTGGAGTGCTCCCAGATTGGACAGA
TGTAGACTCCCTCTTAGAACGTGTCAAAGTTACCAAAGCAGCTGGCGCAGGCGCACCCTA
TTGGAAAGACAAAGGAGAAGCCTTCGATGAGTGTATGCAGGAAATCCTCCCTACGCTTAT
CAAGGCCATCAACGACGGCACTGTCGAACAGTTGGCGCGAGGCAGACCCGAGTGGTTCTT
GGTCGAACTTAAGAATAAGACTGATAGGTATGAACTACCTATATCTAAGACCAGACCTTA
CGGATGCTTTCCATTCCACTGGACCTTGCTGTTCTCCTGTCTCGTGCAACCATTTTGTGA
GGCACTTTCCGTCTGGACGGACTCGAAGACGTGTAACGCCTACGGTATGTCGTTCTGCTC
AGGAAACCTCAAGAAGTGGTTCTCCCGAGTAGAGAGCCTGATCGCCACTGCGAGATATGG
TTGGA
>CN1_contig_30_Aedes albopictus negev-like virus
ATTTAACCAACTCACTAATGATTCGCATAATAGAGCCGACTTCGTAACCATTGATTCTTC
CACCCAATTCACAACCGTCATGCTGAACCTCAATCCGGAAGCCGGTTCGGAGGAGCCAAC
>CN1_contig_33_Aedes albopictus negev-like virus
AACATAGACGGTAACCTCGACAGCGTTCCAGTATTCGCGGAGGACAGACTATCAGCGATT
CGCTGTTTTCCGCTATTTATAGTTCCTATTCTAACATCGTGTATCATCCCATAGCCATGG
CGCTGTTAGTTACGGGTGTTATGCTTGTAATATCGGAGCATCACGGCACTAAAGGACATT
GAACGAAACTTTTTTTTTTCCTCGA
>CN1_contig_37_Aedes albopictus negev-like virus
TTTCTCCCCCCAGCGTTCCAGTATTCGCGGAGGACAGACTATCAGCGATTCGCTGTTTTC
CGCTATTTATAGTTCCTATTCTAACATCGTGTATCATCCCATAGCCATGGCGCTGTTAGT
TACGGGTGTTATGCTTGTAATATCGGAGCATCACGGCACTAAAGGACGAAGCAGGTGAGC
TTTTACCGTCTATGTTCAATCCGAAAAGCCCACCTTCTGAGTT
>CN1_contig_16_Wenzhou sobemo-like virus 4
AAATACTGCGGCCCTTTAATATCTATCAGTGGGCAGGTTAGACCAGAGTTCGAGTGTGGA
AACGGCGATTATGCAGTCTGCAGAGAGCCAACTAAGATAACTCAGAAGGTGGGCTTTTCG
GATTGAACATAGACGGTAAAAGCTCACCTGCTTCGTCCTTTAGTGCCGTGATGCTCCGAT
>CN1_contig_34_Aedes albopictus negev-like virus
AATGGCTATTATTGATGAAATCGACGATACTATCGCCGTCCGTGAACGGAAAACGACGCG
GCAAGGCGTCGTTACCATTCGCGGAGGACAGACTATCAGCGATTCGCTGTTTTCCGCTAT
TTATAGTTCCTATTCTAACATCGTGTATCATCCCATAGCCATGGCGCTGTTAGTTACGGG
TGTTATGCTTGTAATATCGGAGCATCACGGCACTAAAGGAAAAATGAAGGAGCGAAAAAG
TGGCCAATCGACATGGAGGGGCAAACTTCTGACTTCCTCC
>CN1_contig_36_Aedes albopictus negev-like virus
AGCCCACCAGCGTTCCAGTATTCGCGGAGGACAGACTATCAGCGATTCGCTGTTTTCCGC
TATTTATAGTTCCTATTCTAACATCGTGTATCATCCCATAGCCATGGCGCTGTTAGTTAC
GGGTGTTATGCTTGTAATATCGGAGCATCACGGCACTAAAGGAGTTGAAAAATTGGATGT
GAAAGCGAAAGGGTCTTCCGTGTGTCGTTGG
>CN1_contig_22_Aedes albopictus negev-like virus
AAAAATGAAGGAGCGAAGAACTGGCCAATCGACATATATGCACGTCTATACCCGTATGTT
AGCTCGTCACGTAGGATTTAGTGCTTTTGTCCATTACCAGCGCATGAATGGATG
>CN1_contig_28_Aedes albopictus negev-like virus
TCCTAAGATCGTTACGGACGCTGAGGCTGCTGTTAAGAACAAAAGTCCACAGACTATCCT
GTATCACTGTCAGAAGGTCAATGCAGTTTTCTCTCCGGTTGTGCGTGAAATGAAGACCCG
A
>CN1_contig_4_dsRNA virus environmental sample
GAGCACTGGGCATCGCTACCAACCGTCGATGAACACTGCCAGTGCTCTGCTGATCCACAT
TCTAGGTAACCCGAGTGCTAGCCGGCTCATACAGTACCTTGATGAGAACCGGTTATGCTG
CATGGATATGGACGATTACTACAACGTGCTCAAAGGCCCCAGTCTTCTTTTTCGCTCCTT
CATTTT
>CN1_contig_25_Aedes albopictus negev-like virus
AGCAGCACCGCCCATATTTACCGCCTTGGTCGCAATTTCAAGTACCTAGAGTGACCCTAT
CGTCTGGTAAGGTGGCCGTCATTGACTTTTCGATCGGAAAATACATGCTCGCTAACGTGG
ACTTTGATA
>CN1_contig_5_Aedes aegypti virga-like virus
ACATGGCGACCGTGTCTGTTGATGGTTTTTGCGTTGTCCCTGACCCAGTCAAACTGCTTA
TGAAATTAGGTCGTCGAGATCTACGCAACTGGGCACACGTCGATGAATATCAATCCATTC
TTCAAGTCCGAATATCAATGATACGAAATCTAGACGTCCACCTTCATACAGAAAGAAACC
TCATTTCTTA
>CN1_contig_32_Aedes albopictus negev-like virus
CACAAGGTTGTGTAATAAACGCCCTTAATGACTACAAATGTGACACTCCCACCGTGTTTC
CGCCCTTCCGATTCTGCATGGACCAATATTATTCACTAGACCGTGCATGCATTCATGCA
>CN1_contig_27_Aedes albopictus negev-like virus
AATTAATGTCCTACCGATTTCCTCCGTCTGCCATGACTCAGTATGTCCGTTCGTTGGAAG
GAGACATCGGGAAGTTCGACAAATCGCAGGAGCTACTGGCGCTGTACTTTGAACTGAAGA
TGATGGTGAAG
>CN1_contig_48_Shinobi tetravirus
GAAGCCAAAGCCTCTAGTATTTCACCATAGTCACGAGGTGTGTAATCCAGTCGGGTGCGA
AGACATTGTCCCTATTCCGACTCTAGGCAAACCCTATCCAACGGTTAAGCAGGCTGTGTC
TTTGCACATGCCCCACCCATTAATGGGTTCATACTGGATTCCCTGGGGCAAATCAGACGC
GTGCAAGGTGAACGTCTCTATATCTCTTGGACCCCAAGTGGGCTACGTGTACAGAGGTAA
CCAAGCAGGGTGTTTCGAGCTCGTCGTCACCGGAAAATTGTCGTCTACACAGTGTGTTCT
TCCAGCACACTGTGGCGCGATAAAGTCTACTGTAGTACAGGCAGGTTGGTTCTCCAACAG
CGTACTTTGCGTTGGAGTCGGCCCGGATAGACCGTCCACTTTGGGTGGTCTGTCGGTACC
GCCTACCTTCCATCCTTACTACAATGTAGAGTTTGACGCCGGTCCGAACCATTTCTCCCA
>CN1_contig_38_Aedes albopictus negev-like virus
TGTCGCTATCGCTCCTATTGCTAAGCCCAGCAGCCGTAATTGTACGATAGCAGTCATACT
GTCCTTATTTTTGATTTTGACCAAGTACTCTCTTATAGAGATGCTTTTACTATCCCAATG
TTTTTA
>CN1_contig_1_Hubei partiti-like virus 22
GAAACCTACCGTGGAGGAATGAAGTGGCTTGACAAGGAGCTAAAGTCAATGCCGATGCAG
AACTACATTTGCCTGGATTACAGCAGTTTTGACCAAACCGT
>CN1_contig_26_Aedes albopictus negev-like virus
CTGAGGTGTATTTTGGTAACGAGATAGTGAGACGTAAGGTGCCGATAGCCCACGATGTCA
TGGTGAACCTAGCTATGGCTGTTTACGTGGACGTGTACGCTCAGAAATATGACATGGGTA
AGGTGATGCAACAGTTGATTATAGA
>CN1_contig_23_Aedes albopictus negev-like virus
CTTAACCGTAACATATCCGACGAAGAATCTCCAGTTGACCCTTTACTCAGTGCCTCGTAT
CAGTTCAACCACGTTACGCTGTGCGAGTACTGTAAGAAGGTCAACTCGTGGGTGGTAGGA
CCACTA
>CN1_contig_35_Aedes albopictus negev-like virus
CGGATTCCCTTTCGGTTTACTCCATCGACTGATACTGACACACCCGGTAGGAACTTCACG
GCCCAATTTAAATCATCATCTACAGGTAAGAAAACATAACCTATTACA
>CN1_contig_6_Chuvirus Mos8Chu0
CAAGGGAGTTGGTCTAGGGTCTCTGCAAAGCACCCACCGGTCGTGAGTACTCCGTCTCGG
ACAGGACCTTTGTAGCAGAAGCGTGCGGCTACAGAGTTTTCCGAACAGACCATCCGAAAA
TCTTCATCTATGAGGTCGAGAATAATCATCGCATATTCTTAAACAAGATTGCACGCGGAA
AAGACTTAGACA
>CN1_contig_47_Shinobi tetravirus
GTTCATCCCACAGCACCGTGTGTAATCCAGTCGGGTGCGAAGACATTGTCCCTATTCCGA
CTCTAGGCAAACCCTATCCAACGGTTAAGCAGGCTGTGTCTTTCTGCCCAGTGCTCTGAA
T
>CN1_contig_40_Shinobi tetravirus
CCCTTTCGCTCATTCCCGTTCTGGATCGGGGCTTCAAATGGCCTCACGACCTTCCAGAAG
GGACTCACGACAATGCGCTTGTGGGGCACATTTTTGAGTGCCTCC
>CN1_contig_39_Shinobi tetravirus
GTGTGCGCTTCCGAGCTCGTCCCCCTCCTGGAGCTCCTGGTTTTAACTCTTCGAACTGGG
CTGCCGAAGTCGAATCCGACGACTTGAGTCGTATGGGGTCGCTGTCAGAAGCCTCTCTAA
AGGAGGTCCAGCGCGTCGTACGAGATTTACTCAGAACTGAATTTGCATATCTAAGATCAC
TAGACAGAGAACATACATCAAGACATGGCACGAAACAACAATACAAGGTCAGCAAGTCGC
CCGCAAGCCCAACCAATGCGGAGGAAGCGGAAAGGAGTGAAGGACGTGACATCTCGCCAG
TGGAAGCAAGTCCAAGCAGGACTGTCCCGAGCGCTGGAGATAATTAGAAGCCCTCTGTGC
TTTGTCCCTCTGATCCTTTCTATCTTCCTCATTGAATGAGCGAAAGG
>CN1_contig_24_Aedes albopictus negev-like virus
ATACGTCAGAAGTGCGTGACGTATTGAAACTGAGGACGGATTTGAGAACCGGCACTGAAC
ATCACCTTTCTGACCGTCCATACGCCGAAACAACTAAAGTCAGGTTACAGAGAGCTAGGC
TGTACCACATCGACGCCCCTACATATCAAACTCTCCTGGCTGAAGCTAACAGAACATTTA
TCACACCAGCTGTGCAGAGCGGTAGATGGCGTATAGCCCTTGACGGATTGCCTCCCTCTT
CCGGGTGGACTTTGGCGTTGCGATTTGTACACCGTGAAGCTCTGGAAGTACTACCGTGTA
CCCACCCCT
>CN1_contig_29_Aedes albopictus negev-like virus
TATCAAACTGCAGACTCGCCATGTTCCGACTCCTGCTCATCGCCTTGCTTCCCCTTGCCA
TCGTCACATCTAGACAAAGGGCAGGTAACTATCGACGGTTTCACAACAGTGGATGCATTA
ATCGGTCGGTGTTGATACAGACTGTTAAGAAGGACTCTGCTGGTGTTCCCAACGCGTTCG
ACCGAATGACGTGTGACAAGATACGCATTCGCTGTAGTGAAATCACCGCTAGAAACTTCC
TTCACCAGATCCTCCGGTTTGACGATTACCAAGCTCATTGCTCTTCAGTTACTGCCGCCG
ACAATGACTGTGTTTACCCGTCCGGTTGTGTGCGAGGTGTCCCGGAGCCTGT
>CN1_contig_19_Wenzhou sobemo-like virus 4
GCCACCAGCGTACATTGATTGACGTTCCCAGAACCTGTGAATTGTTTAGATCGGTCGGCC
TGGGATTGGACTGTGCAAGGATATTTGGTTGATCTGTGGATACTGTTTTTGGAAAATT
>CN1_contig_31_Aedes albopictus negev-like virus
TATTCAACAACACCCATATTGATCAAGTCCAGAAATTGTGTGTCGGTACGTCATCGGTTA
TTGAGCGTCCTGTTCTTGTCCCCGTCAGATCGTTAGAGCACA
>CN1_contig_17_Wenzhou sobemo-like virus 4
AAGGCAACAGAGTTCGAGTGTGGAAACGGCGATTATGCAGTCTGCAGAGAGCCAACTAAG
ATAACTCAGAAGGTGGGCTTGTCTAAAGCGAAATTGTCTCCGGTAGCTGTCCAGAAGAAT
GGAGGAGTTACTGTTAACGTCTCGGCCATGGATAAGAGAACGGCTGGATTCTTGGATGAA
CATACCCAATTTGGATTTGTCACGTATACAGGAAGCACTACTAAAGGATT
>CN1_contig_20_Aedes albopictus negev-like virus
TTATCAGAAATGCTAAATCTGTGATTGAGCCCCCTGGTCATCTGGGAGGCCGTGCCGTCA
TAGCCATGGAAGTCGCTCAATAGGATCCCTTTGATCGTGAGTCGCTCAAAGGGCGAGGGC
AATTGGCTGACGCCTTCCACCTGATTAACTACCCAAAGATCTCGGAACTGTGGATTGATG
AGGGCGTCATGGAGCACCCCGGTAGCTCGTCTAGCTCATAACCCGAAGGTCGA
>CN1_contig_2_Guadeloupe mosquito virus
TGCCTCGGTCCCCGGGGTCCGGGGTTTGCCTCAACGCGGTCGGTCGGCCTGGGATTGGAC
TGTGCAAGGATATTTGGTTGATCTGTGGATACTGTTTTTGGAAAATT
>CN1_contig_10_Culex inatomii luteo-like virus
CAGGACACCGCCCTGCTGTTGGAGCGATGAAAGACGGCTCTCTGGTAGTCGGTGTGGACT
GGAATCCTATCGCAGATGCGCCTGACAAGGCCAAAGTGCAAAGTATGACTCCTAACTTTC
AGGTTCCAGTTTGGCAGAAGAAGGAGTTGACAATTCCCTCGAGTAGGCTACAGAGCCGAA
AGTTTTATAGTACGGAGACTGATTCCACGATACCGTTGATAGACAGAGTGCCTTGTGAGG
TACTAGCCTATATATCGTGTTCGAAGTCATCGGAGAACTAGGGCTGTCT
>CN1_contig_7_Renna virus
AGTTTCACGTACAGAGATCCGGGGGTCCGCAGCCAGGCGTATCTGCCGAAGGCAAAATAG
TAGTTCAGAGAGCTGAGCTATTGTGCGAGATCAAGGTGGCAAAGAACGCCGCCGGAGCTG
CTTACCATGAGATTTTGCAACCCACGGACAGCCGAATGGCTTGGCTGTATAAACTATCTA
AGAATTTTTAGCTGCTGGT
>CN1_contig_21_Aedes albopictus negev-like virus
TTAATCAGGCTACGGTGGCAAAGAAACGCAACTTGTCGAACGTCTGCGTTCCTTTGCCTA
CGCGTCAACAGAAGTGAAGTTTAAGGACAAGGGACACTGCGATCCTGATTAAGAACTGGC
CAATCGACAT
>CN1_contig_9_Culex tritaeniorhynchus Anphevirus
ACAAGACCAAACAACTTCACAAGACCGTGTAAACTAAGTGACCTGCTACAGTTTTGAAAG
TTTTACCGAGTATCTTATGACCTTTGCCTTGATCGCTCCGAAAGAATTTGCATACCAGTA
CTTTAAATCTCCGGGATACACAGCAGTTGTCAGAGGAGAGGTGGTGCATGTTGCGAAGTG
CAGAGAAGTGGCAGTAATTCCGAAAGTAATGGATTCAGAGTGCTATAACGAATTACCT
>CN2_contig_16_Flen bunya-like virus
ATGATCCCACAGCTACGACCAAAAGCAAATGCCTAAATTTCATGGAGCTGATACTCTTTG
AGGTTGGGCCTGCCACACGCCAAGTAAAAGCCAAACAAGACCCGGACAGACACTGGAAGA
TCCGCAACTATGAGACCCTGACAGCAGACAGGATCAAAGAGCTGTCAGACAATGCCGTGA
CCATGTACAATGCCCAGTGTGATACCAAGAAGGCTATCAGCGCGTCTAACAAGGCAGATC
ACACCATCTG
>CN2_contig_12_Yongsan bunyavirus 1
GCAGGACGGTGGACTTTCGAACCAAGGTTGCAGAGGACCTGAAGCTAGTGGTGTTGACGC
CACTTGCTGGTGCCATCTTTGCCCGTACTGCAGTGGCCAACCTAATGGCAGACCCCGAGG
TCAAGAGAGTCTTTAAAACTGAGTCTGCCCTGGTGTCAGCCATAAATACATCTGCACAAT
CAGGTGGACAGCATCTGACACATGGCAGAGCTGATATTGCTGCAGTCTGTTGCTATGTGG
CCACGGAAGGACTCAGTGACAGGAAGCTGGCCAAGGCGATAACACAGAAGACTGTGCGCC
AGTTCATAGCTGCAGGCAGGCCATGGAGTAAGGCAGTGCTTGAGAAGTTTGCTGAAGAAG
CAACTGGTGGAATCCCGGCTGACCTGTCATTCGACGCACTATCACGTGAAATACCCAGAA
TTCATGCTGATAAAGCTGCCAGGGCTGCAGTTGCAAGCCTGCAGATCCAGACCAAGGCAT
CGGGCTCAAAAAACTGAGTCCTGCCCTGATGGAGGCAGCCTGTCCGGCTCACGAAGACTG
>CN2_contig_15_Flen bunya-like virus
GTGCTTACCGATCTCCAAATCTATGTCCAACAACCGGAACAATTGAGATAGCATTTGAGC
AATCCGAATACCGAACAATAACAGCTACACGTGTCCACTGTGCATGTGGCAAAACTTATC
CAACACCAATAGTCACCGACGAAGGTATTTTGTGCCCGATTAGAAGCCGTTTTGTGACTC
AGTCAGGATCTTTTAAGACCGGAACTTGGGAAGACACAGTCAACGGTTGCACACCGATAT
CAGTCGAATTAGAGGCATCAGCTATTGAGATCGCACATACCATTACGATAGCTGTTAAAA
ATGGCCTTCAAACAAGCATTCTACAAGGGTGCCCAGGAAGCCAAGGCAATCGATAAGGAC
ATCCCTGACGATGCCATCAAGGTTTTCACCACATTTGATGCAGAAGTGGCCAACATCCTA
ACGACTACTCTTGACAAGGATTACTACCTCCAAGCAGTTGATGCCACAGAGATATTCAAG
AGGATTGGTACCTCTCCTCTTGATGTCTGGGGCTTACTCCTGAAAATCGGAAGACACACG
T
>CN2_contig_14_Flen bunya-like virus
CGTGTGGTCTACAGATCTTCTGATGTCTTTAGGTCTAACTTGGTATATTACACTAGTGAA
TATGAGCTTGTTACTACATCTGTGTCTGTCTGTAAGGGTTCAGTGAATGACCTCTGCTGG
AATGGATCGTGCCATAAGTCTAGCAAGCAGAAGTCAACCACCGCCGGCCGAG
>CN2_contig_13_Yongsan bunyavirus 1
TTATGAGCGAAGCCACTAGCAGGCGCAATCTTTGCACGATCAGCTGTGGCAAACTTGATG
GCTGATCCAGATGTGAAGAAGCTGTTCAAGACCGAGGCAGCACTGGTATCGGCAATTAAC
ACATCGGCACAATCGGGGGGACAACACCTGACG
>CN2_contig_4_La Tina virus
TTTTTTTTTTCAAGCAGAAGACGGCATACGATGGTTGTGACTTGGTGACAGACTTGCTCT
TCTTATCTGAAACAGTAGATGCTTGGCCCGGAGCCATCCAACTTGGGGATTATGTGAGTG
GAATGGAGGAAGTCGTGAACTGGGGACAAGAACCTCTTGGTCTCTAGCGGTTCTTTGCGA
GTCCGCTCTCTTGCTCTTAATTT
>CN2_contig_2_Aedes flavivirus
GTTGTTTGCCTGTGTGCTCTTCTTATCTGAAACAGTAGATGCTTGGCCCGGAGCCATCCA
ACTTGGGGATTATGTGAGTGGAATGGAGGAAGTCGTGAACTGGGGACAAGAACCTCTTGG
TCTACTTCCAATGTTCTTCTTCCACGAACGACTTCCAAT
>CN2_contig_7_Wuhan Mosquito Virus 2
TCAAGAGCATGTCAGGCATAATACCAGGTTGGCATTATGGTCTTATCGACTACGACTGTG
ACGGAATCAGGGGCCAGTTAGTCAGCAAACTTACATGTCGGGATTGTGGAATCTATTGCA
TGGACAACGACATGATTGAAGGATGTGGTCAGGCACTCATTCCCATTGTAATTGGTGTGC
TGGTCGGGCTTATTATAGGAGCTGCAACATCTGTGCTATGGGCCAAGTGGATCGGACCAA
GACTGATCAAGTTGGCCGTGATGATGACCCTGCGTTGTAGACGATGGAGGGCTGCTCGAC
GTGATGCCAGGATGCTCAAAC
>CN2_contig_1_Phasi Charoen-like phasivirus
ATACGATCTTGTGTCAGCAGACAGTTTCCTTTCAATAATCCAATCTACGTTAGCAGAGTT
TGAGAACCAGGGCCTCAATGTCATTGGGATTGTCCAGGAGATTTACAAAAGGGG
>CN2_contig_6_Guadeloupe mosquito virus
GTGCAAAGTATGACTCCTAACTTTCAGGTTCCAGTTTGGCAGAAGAAGGAGTTGACAATT
CCCTCGAGTAGGCTACAAAGCCGAAAGTTTTATAGTACGGAGACTGATTCCACGATACCG
TTGATAGACAGAGTGCCTTGTGAGGTACTAGCCTATATATCGTGCTCGAAGTCATCGGAC
GACCAATATTTCGGCGATATTTGGGTTTGCATTGGCGTC
>CN2_contig_3_Aedes alboannulatus toti-like virus 1
TTTTTTTTTTCAAGCAGAAGACGGCATACGATGGTTGTGACTTGGTGAACGTTTGCCCTT
CGGATCTCAACTCCAGTGACCCAAGGGATGTTCTCCGGCTGCCGGGGTACTAACTTCCTC
AACATCATCCACAACCGCTGCTACTTTGCCAATGCTCAACAGTGGGC
>CN2_contig_10_Aedes aegypti virga-like virus
TGCTCTGCTCTGCTTCGGCCGGTGGTCGATGTACTGGCTCGACCTTGATGAACGCCTGTA
TATACTCTCAACTCTCACAAGCTATCTCCGAGCGTTACAACACACCTGTAACCGAATTCT
CAGGGCTCTTCCATTCTGTTTGAACGTGCTCTACAGATTCGTGTCGAATTGGCGCGAGCC
CAAGAGCTCATTCAGAGACTCTGGAATGAACGTGTGGTTTTGGACTGTGTCCTTA
>CN2_contig_5_Wenzhou sobemo-like virus 4
AATGATCCTTCCGCAAGGCGACAGAGTTCGAGTGTGGAAACGGCGATTATGCAGTCTGCA
GAGAGCCAACTAAGATAACTCAGAAGGTGGGCTTGTCTAAAGCGAAATTGTCTCCGGTAG
CTGTCCAGAAGAATGGAGGAGTTACTGTTAACGTCTCGGCCATGGATAAGAGAACGGCTG
GATTCTTGGATGAACATACCCAATTTGGATT
>CN2_contig_11_Aedes aegypti virga-like virus
GCTATCTCCGAGCGCTACAACACGTACGTGACCGAATTTTCAGGACTATTTCACTCCATC
AATTTCGTCGTCTCCTCACAACATGAATTTTCGAAACTGTATTATTCTCTTCCTGACGAT
CGCCTTCTGCTTGATCCGTCATTGCCATCTCTCGAATTGTAAACCCAGGAACCCACCTTA
CCCCGCGCCACATGACCTCTGCGTATT
>CN2_contig_9_Culex tritaeniorhynchus Anphevirus
CCACAGGAATTCGCATACCAGTATTTTAAATCACCTGGATACACAGCAGTTGTCAGAGGA
GAGGTGGCACATGTTGCAAAAATGCAGAGAAGTAGCAGAAATTCCAAGAGACACTCTGGA
AGAAATCCCGGGAAGAATTCCTAGTGGAACGCCTGATTCTAGCGGTTCTTTGCGAGTCCG
CGACCTTGCTCTTAA
>CN2_contig_8_Culex tritaeniorhynchus Anphevirus
GCTCTGCAGATCTACAAAAACGGTGTCAGATGCAGAATCGGATTACAGAGAACATGATGA
CATTGGCGCTTTTGTCTCCACAGGAATTCGCATACCAGTATTTTAAATCACCTGGATACA
CAGCAGTTGTCAGAGGAGAGGTGGCACATGTTGCAAAAATGCAGAGAAGTAGCAGAAATT
CCAAGAGACACTCTGGAAGAAATCCCGGGAAGAATTCCTAGTGGAACGC
>RW1-2_contig_21_Guadeloupe mosquito mononega-like virus
AAGAAAATACAAGTGATTACAAATGGTGAAATTGTTAATTCCAGAATCATCAACGAAGGA
CCAAAAAATTCATCATCAAACTATACCAAGATTCCGCACGCTAAACCCTTGACGCAAAAG
ATCTTGTTCCTGAAGAGCGAAGTAATGATGCTGTTCTTATGGGTCTAGAGCTAGTAGGAA
TGACAAAAATATTCGGGTATCCAACTCTCATAATAGAGAAACTCCTAGATCAAATCAGAG
ACTATGGGACCACCAACAGGCATGAAATAGACCCCGACCTGATCAAAGAATTGGG
>RW1-2_contig_22_Guadeloupe mosquito mononega-like virus
AGATGCAAATTTCAAGAGCATAAATCACGAACTAAACGAGAAGGAAACCTGGTATTCAAA
ACATCTTCATGAGTACTCCAAGCAACGAGTGTATAAGGGTATTGCAGTCAGTAATGCTAC
TAAAAAAGCATGCTGGATCATGCCTGACATTA
>RW1-2_contig_23_Merida virus
GGCACTCAAAAATGTGGACCATCGTGAGGGGTATCATCATGATAATACCGATCCCCTCTA
AATCTGTTCTCGAGTCATATATCGCGAGGGAGCCTACAAATTGGAGCGCGTTCTTGAAGA
AAGTCAACGATCAAGGCCTGGACGCCGAGCAATTGGTCATCGCGCCGGTTTTTTGCGATG
ATGGCCTGGGAGTTGCGGGAATTTTTTGTCGTCACAGAGCATCTCATCAAAACACATTAC
GTACCCCTCTTCCATGGCCTGACTATGGCAGATGATCATAATGCTGTAATCGAGAAAGGC
GTTTGGCTGGGACT
>RW1-2_contig_18_Guadeloupe Culex rhabdovirus
AAGATCTTATTTGAAGCCAACGTTGTACACCCTAGGATAATGAGCTCTATTACCGAAGCT
ACGATACCAGGTAGGGTCAATCAAGCTCTTTCGAAGATCAATCGGACCGGAGTCATCATT
CAACTGATGAAAATGGCTCACGAAGAAACAAGAAGGCAGATCTTT
>RW1-2_contig_19_Guadeloupe Culex rhabdovirus
AAACCAAACAGTGGGTGGTATTGTTAGCGAATTCCCCTTTCGCTCATTCAATCTCTTATT
TGAAGCCAACGTTGTACACCCTAGGATAATGAGCTCTATTACCGAAGCTACGATACCAGG
TAGGGTCAATCAAGCTCTTTCGAAGATCAATCGGACCG
>RW1-2_contig_20_Guadeloupe Culex rhabdovirus
ATTCCGTTGGGCCGGTCAATGTTCTCACAAGCTTACCTTTTTCGCTCATTCAATCTCTTA
TTTGAAGCCAACGTTGTACACCCTAGGATAATGAGCTCTATTACCGAAGCTACGATACCA
GGTAGGGTCAATCAAGCTCTTTCGAAGATCAATCGGACCG
>RW1-2_contig_2_Aedes aegypti toti-like virus
ACGGCGAGTGAGAAGTACGAGATGGGCAAGCCTCGAGCTATCTATGGAACCGGTGTGAAA
GATTACGCCACATGTGCGTTATCCTAGACAAGGTAGAATACTACCTGTATAACGTGGACG
GGTGCATTGCAACTATGATCCGCCAGGTGCGCGCAGCTAGCGAAGAGGACATCGAGTGAA
CTATGGTTGACTATGCCGACTTTAACTACCAGCACACCTTGCAAGCACAAAGGTTGTTGT
TCAAGTGCTTGGCCGACCAGTTAGAATCAGCTGACCATCACCCACATCCAAGCCGCTTTG
ATGAATCAGCATTGCAAGTTCCCACAGGATAAAGGCCGT
>RW1-2_contig_3_Aedes aegypti toti-like virus
ACGGACTTCAACTACCAACACACCCTCTTAGCTCAAAGCATAGTGTTCGAATCACTCGCC
GCGGCCTTGGAGCTCCGACACCACCATCCGGACAAGGCAGCGAGGTGGGTAAACCAGCAC
TGTAAGTTTCCGCAAGACTAGGGGATCTCAACTCCAGTGA
>RW1-2_contig_4_Aedes aegypti toti-like virus
GCAAGCAGTAGCCAAGCTCATTCTAGGTGAACTGCGAGCAGGGGCGGGGGTGTACGAGTG
TAAATATCACCCCAATCTGCTATCATGGGTGCAAGGTCTTGCTCTCGACGAGTTAATCCT
ATTGGTGATTAACCAACGCATCTCGGACGTGGAGGAAGTCAGAAGTTTATTCCCCGAGAT
CTTAGATAAGTATATTCGGTCATTAGAAAAATGGCCAGTGTTCGGGACTATCAGCCAGTA
CTGAATAGGCTGAGTCTTGTTTTTGTTTATGTAAATACGTTTTCAGTCAGTCCCGCACAT
GTACATAGCTTTTACCGTCGAACTGATGGTAATTTTAGCGCGTTTATTGA
>RW1-2_contig_5_Aedes aegypti toti-like virus
TTAAATGAGATCTGAGCTTGGTCTAGCGACTCTGACCAACGTATCAGCGGCCGATCTAGT
CTGGCACATTCGCACCCATACAAATGCCCGTTAAAAATACGACCGATGGGCCCACCTCTT
TAGATTCCAGGCAACCCGAGTGCTAGCCGGCTCCTACAGTACCTTGATGAGAACCGGTTT
TGCTGCATGGCTATGGACGATTACTACAACGTGCTCAAAGGCTCCAGTACTGCCATCCGG
CGTACCGGCCGGTGGCCTGATGGCCCATTTTCGACTCTAGA
>RW1-2_contig_6_Aedes aegypti toti-like virus
GATAAGTTTGAGATGGGGAAGGCGCGCACCATCTGTGGGACTGGCGTAAATGACTACGCT
ATTTGCTGCTACGCCCTCGAAGGCATTGAGGACTATCTGTACAATGCCGAAGGTATTGAA
AGCGGCCTTTTGGGTGTTGACGCCATCGCAACCCTGATCCGGAGGGTCCAGACGGCTAGT
GAAACCGATACTGAATGCACCATGGTGGACTATACTGATTTCAACTATCAGCATACCCTC
CTTGCACAAAGTATCGTATTTCGGTCTCTGGCCGACGCCTTGCAAACCAAGTGCTACCAT
CCGGACAAGGTCCGAGCAGCCCGTTGGATAGCCGA
>RW1-2_contig_33_Point-Douro narna-like virus
CTATCTGATGAAAAAGGAATATGTGTTTATGAATTATGAATTATCAATGTAATTATTATT
GCTTCACTGAAAAGCTGCTGTCTATAGGTGTGATTATTCCGAAGAAAGGTGATCCCCTCA
GCAAACTTCGCATCTGGACTTCGAACCATGGAGATTAAACTTGTCAGCTGCCTCCGACAC
CATCCACGGTGACCTTCTTCAGGCCATCGTGGAAGGTTTAGGAGCTGCTCTCGGTTGCAC
TAGCAAATTCTTAGACGAATTTGTTAATGCTTCCGTTGGCAGTTACACACTCACTTACCC
CGACGGATCTACGGTGGACACGAAGCGTGGGGCCCTAATGGGCCTCCCGACGACGTGGCC
ACTCCTCTGCCTCACACACCTATTTTGGTGTGATGAGTCAGAGAGACGTCTCTATGGTAG
AGGAGGGAGTCGAGAGAAGGAGAAACCCGGTTCGTCGAAGGAAGCCGAGGTCATATGCGG
AGATGACCTCGCTGCAGCGTGGAGACACGATCGAGTGGTTGCTTACGAGGAGATTGCTAC
GTCTTGCGGCGCAGTTTTCTCTCCTGGTAAGCATCTCAAGTCGAAAGTGTATGGGATCTT
CACTGAGGGTTTTTTAAAAACCTTAATGTGAAGTCCCGTCC
>RW1-2_contig_24_Point-Douro narna-like virus
CCCGGTCGAGACCATTAAGCGCGTGAAGGGTTACACATCGTCCATTCGCGAAGAAGTATT
TCTTCGCGGACGATGTCGTCCTTCCGCGTTTCGTGGCCTCGTCGGCGCTCTAGGTTGGAC
AGACGCAGATTCGCATCTGCAGCTGTCCTACGTAGGGCGGGCATTACCTTACGGTGATGC
GGCCGTTTGCGAGAGCTCCCTTAAGTCTCACGCGGCTACTCTTTCGTCGCTAGGCGTGAC
TCCACCATCTCTCCTGGGATTAGCTCGCGATTGGGCCAAGGATTGGGCGATTAAAAACCG
CTTAAGCCTTGACTTGATTCGCGAGCCTCCCATACAGGAGAGCTCCTGTCTTGAATATTC
AAGACGGGAGGGTGGTTACGCCCGTGCGATTACGGAGTATACGCGTAAGTGCTTAACTCT
ACCACCTTCATCTGTGCGTCATAGCATGGATGAAGGAACACGTGCTTCGAACCCGGGACG
CGTATTAAAGGACCTCGCTTTTGCGGAGTCCTCTAATACGGCCCGTGTCGTGGCGGTTGC
CGAGCGCGGGTGGAAAGCCCGTGTCGTCACCGCTCACGCCGCCGCCAGGGTCGCCTTCCT
CCATTCGCTTCGCCATGGTCTGTTCGCTGCGTTACGCAACGACAGACGGACGAAGCTCGT
GGCGGAAGGCCAACACCGTGGCGCGGTCGAAGCACTGTTTAGAGACGGCGTAGACCCTAG
GGTAGTGATTGTGTCAGCTGACTTGTCAGCTGCCTCCGACACCATCCACGGTGACCTTCT
TCAGGCCATCGTGGAAGGTTTAGGAGCTGCTCTCGGTTGCACTAGCAAATTCTTAGACGA
ATTTGTTAATGCTTCCGTTGGCAGTTACACACTCACTTACCCCGACGGATCTACGGTGGA
CACGAAGCGTGGGGCCCTAATGGGCCTCCCGACGACGTGGCCACTCCTCTGCCTCACACA
CCTATTTTGGTGTGATGAGTCAGAGAGACGTCTCTATGGTAGAGGAGGGAGTCGAGAGAA
GGAGAAACCCGGTTCGTCGAAGGAAGCCGAGGTCATATGCGGAGATGACCTCGCTGCAGC
GTGGAGACACGATCGAGTGGTTGCTTACGAGGAGATTGCTACGTCTTGCGGCGCAGTTTT
CTCTCCTGGTAAGCATCTCAAGTCGAAAGTGTATGGGATCTTCACTGAGGGTTTTTTAAA
AACCTTAATGTGAAGTCCCGTCC
>RW1-2_contig_25_Point-Douro narna-like virus
GAAGGCCCCAGCTTCTGCTGGTCCTTTCACTTCACATCGGCGCAACCGTGCCAAGTCGAA
GCGTCAGACTATTCGTCTGACCTCGGCTGCACTCGGTTGTGTCCTCCCCCTTCTCCCCTG
GCAAACTAAGCTGTTAAAGACGATCCGGGCCGTGGACTTGACACACACGGAGAGAAAGAA
GCGAACGGAAGTTCACTTCTCTATCCCCAAGTTTGTCAAGCCTGTGGTGACCGAGAGATT
TATGGTCGAACATGCCACGCATTTGCGCGTAGCATGCCGATCAGAAGTCTCTCGGCGGAT
CGGTTTAGCAGCCGAAACCTGGAAGGCGATCACAGCGGCGGTGGCTACCCGTAAGTGGCC
CATGTTTGACATGGGCGACTCACGGGACCGCCGCCGCTATGGTACCTTCCAGGCGTTTGC
CAGGAATCTCCTTCTCTCATCTCTCGCTCGCGGCCCGGTCGAGACCATTAAGCGCGTGAA
GGGTTACACATCGTCCATTCGCGAAGAAGTATTTCTTCGCGGACGATGTCGTCCTTCCGC
GTTTCGTGGCCTCGTCGGCGCTCTAGGTTGGACAGACGCAGATTCGCATCTGCAGCTGTC
CTACGTAGGGCGGGCATTACCTTACGGTGATGCGGCCGTTTGCGAGAGCTCCCTTAAGTC
TCACGCGGCTACTCTTTCGTCGCTAGGCGTGACTCCACCATCTCTCCTGGGATTAGCTCG
CGATTGGGCCAAGGATTGGGCGATTAAAAACCGCTTAAGCCTTGACTTGATTCGCGAGCC
TCCCATACAGGAGAGCTCCTGTCTTGAATATTCAAGACGGGAGGGTGGTTACGCCCGTGC
GATTACGGAGTATACGCGTAAGTGCTTAACTCTACCACCTTCATCTGTGCGTCATAGCAT
GGATGAAGGAACACGTGCTTCGAACCCGGGACGCGTATTAAAGGACCTCGCTTTTGCGGA
GTCCTCTAATACGGCCCGTGTCGTGGCGGTTGCCGAGCCGAGTGATCCCCTGCCTATGGC
CCTAGGAGGGTTTT
>RW1-2_contig_26_Point-Douro narna-like virus
AACTTACATTACCATGGGAAGTGGAACGTTCAATGACCGTCGACAAGTCGATTTTCTCTA
GGCCATGTTTTTGACTAGGGTCAAGGAGGGTTTCGGAAGGCCCCAGCTTCTGCTGGTCCT
TTCACTTCACATCGGCGCAACCGTGCCAAGTCGAAGCGTCAGACTATTCGTCTGACCTCG
GCTGCACTCGGTTGTGTCCTCCCCCTTCTCCCCTGGCAAACTAAGCTGTTAAAGACGATC
CGGGCCGTGGACTTGACACACACGGAGAGAAAGAAGCGAACGGAAGTTCACTTCTCTATC
CCCAAGTTTGTCAAGCCTGTGGTGACCGAGAGATTTATGGTCGAACATGCCACGCATTTG
CGCGTAGCATGCCGATCAGAAGTCTCTCGGCGGATCGGTTTAGCAGCCGAAACCTGGAAG
GCGATCACAGCGGCGGTGGCTACCCGTAAGTGGCCCATGTTTGACATGGGCGACTCACGG
GACCGCCGCCGCTATGGTACCTTCCAGGCGT
>RW1-2_contig_27_Point-Douro narna-like virus
GGGGTCATGGCGCACAAACGTACACCACGACGGATAATCGCTCTTTCGAGCGACATCTGG
AGTGCTTGCGGTTTTGCGCCAGCCCGTAAAGTGAAGGCCCCAGCTTCTGCTGGTCCTTTC
ACTTCACATCGGCGCAACCGTGCCAAGTCGAAGCGTCAGACTATTCGTCTGACCTCGGCT
GCACTCGGTTGTGTCCTCCCCCTTCTCCCCTGGCAAACTAAGCTGTTAAAGACGATCCGG
GCCGTGGACTTGACACACACGGAGAGAAAGAAGCGAACGGAAGTTCACTTCTCTATCCCC
AAGTTTGTCAAGCCTGTGGTGACCGAGAGATTTATGGTCGAACATGCCACGCATTTGCGC
GTAGCATGCCGATCAGAAGTCTCTCGGCGGATCGGTTTAGCAGCCGAAACCTGGAAGGCG
ATCACAGCGGCGGTGGCTACCCGTAAGTGGCCCATGTTTGACATGGGCGACTCACGGGAC
CGCCGCCGCTATGGTACCTTCCAGGCGTTTGCCAGGAATCTCCTTCTCTCATCTCTCGCT
CGCGGCCCGGTCGAGACCATTAAGCGCGTGA
>RW1-2_contig_28_Point-Douro narna-like virus
TCTACAGTCCGACGATCTTGAACTCTGCTACCCTGGTTTAGCGAAATTCTTCGCTGACCG
GGGGATTCCACCTTACTTACCACGCGTTCTGGGCGGCGGAGGGCTTCCTACCCCGCTTGG
TGAACGCGTCAAGATTGGTCGCGTCGCGTCCAGACGAATCCGTCGGGCGTTGGGCGGTGC
TCTTTATCGGAGCCCCGACCCAACGACCTTCGGATCAATCTGGACGACGGCCTTGTCTCC
AGCCTACGCTTATGCGTTGGCTGATGCGCAAGACCTCGACGCGATGCATCCTGACGCGTT
CAAGGTTGGGCCAGCGAAGTCACTCCGTCCGCCTTTCAAGGATCACGGCAATTATGCCGA
GTTCACTGAAATGCGGGCGGGGAAAGGTTCCTTATGGGCATTACGCGCAGGCGTAGCGCT
CATCGGGAGGTCCTTTACGCCTTCACCAGCCCGAATCTCTAACGCTTTACGGAGTAAAGT
CCGTAAAGCGCTAGCCAAGCGGGGGTTCCTCAGAGCGAGCGCTCCCGTCTCCAAGTTAAT
CGAGCGAGCTTCAATGAAGCCCCTCGACCGTATTTGGATTCGGGAACGCCCTGTTCTGAG
GTTTCGACGACCGGGGAAGAAGGGAGAGGAGCCTGTTAGTTACAAAGTGACTAACAGGAA
TCGGTAAACATCGGGCGTTAATAGCCCAATGTTTCACCGATTCCTGTTAGTCACTTTGTA
ACTAACAGGCTCCTCTCCCTTCTTCCCCGGTCGTCGAAACCTCAGAACAGGGCGTTCCCG
AATCCAAATACGGTCGAGGGGCTTCATTGAAGCTCGCTCGATTAACTTGGAGACGGGAGC
GCTCGCTCTGAGGAACCCCCGCTTGGCTAGCGCTTTACGGACTTTACTCCGTAAAGCGTT
AGAGATTCGGGCTGGT
>RW1-2_contig_29_Point-Douro narna-like virus
GTCCGACGATCTGAGACTCTGCTACCCTGGTTTAGCGAAATTCTTCGCTGACCGGGGGAT
TCCACCTTACTTACCACGCGTTCTGGGCGGCGGAGGGCTTCCTACCCCGCTTGGTGAACG
CGTCAAGATTGGTCGCGTCGCGTCCAGACGAATCCGTCGGGCGTTGGGCGGTGCTCTTTA
TCGGAGCCCCGACCCAACGACCTTCGGATCAATCTGGACGACGGCCTTGTCTCCAGCCTA
CGCTTATGCGTTGGCTGATGCGCAAGACCTCGACGCGATGCATCCTGACGCGTTCAAGGT
TGGGCCAGCGAAGTCACTCCGTCCGCCTTTCAAGGATCACGGCAATTATGCCGAGTTCAC
TGAAATGCGGGCGGGGAAAGGTTCCTTATGGGCATTACGCGCAGGCGTAGCGCTCATCGG
GAGGTCCTTTACGCCTTCACCAGCCCGAATCTCTAACGCTTTACAAATCTAGGTAACGCG
GGCTTACGCTCAGCAGCTCGTAACAACAAGGCTACTCGACTGCTTACACGACCCGGTTGC
ACAACTAAGTCGTCTGCAAAAGATTCTTACCCGCCGCTCGGTGGGAATTACGATTCAAGG
CGGCCCTCGCGGCTCTTCCGCCGCGGGGGCTTCACCAAAGACACGTGCCTCTGGGGACCG
GGAGGTCCCTACTGCAGGTCGGCAATCGGGCGGCGGGCGCACGCGTCGCTCTAGCCCGGA
TTCTGACTTAGAGGCGTTCAGCCATCATCTAACACATGTTAGCTTTACAGCACTAGCTTT
TCAACCAACTGTAAATACCAAGGATGTGATTCAGTAGTTCCTCTCGTACTATACTGAATT
CCTCTCATGAAGGTACTGTGATGATATCATGTAATAATTATAAACGAAATAGGGGTAAAA
CTAACCTGTCTTACGACGGTCTAAACCCAGCTCACGTTCCTCTTTTAATGGGTGAACAAT
CCAAC
>RW1-2_contig_30_Point-Douro narna-like virus
CGTGAGACTCTGCTACCCTGGTTTAGCGAAATTCTTCGCTGACCGGGGGATTCCACCTTA
CTTACCACGCGTTCTGGGCGGCGGAGGGCTTCCTACCCCGCTTGGTGAACGCGTCAAGAT
TGGTCGCGTCGCGTCCAGACGAATCCGTCGGGCGTTGGGCGGTGCTCTCTATGGGAAACC
TGATATATATTAAGCCCAAACCCTAGGCAGGGGATCACT
>RW1-2_contig_31_Point-Douro narna-like virus
ACCCTGTGCTCTGATAAGCTTACTCACCATAAAGGCCCCCCGACGGGGATAATGCACGTG
TTATAAAACAAGTGATGACACTTTTCCCCATTATGATCATTTTAGAAAAAAAGCAATTAA
GGTAGTGGTATCTCAAAGACGTAAGGAATTGCTTCCCAACTCCCACTTATGCTGGACGGG
TCCTCCAAACAAAAGTGCCAATGCACCTCGTTGGAGAACTCGGCCAACTCTTACGTTGGA
GAGCGCAACGTTACAAAATCGGCAGGACTGGAGCTTTCCAGTTTCCGCCGCGTAACGTTA
CTCTCTCCTACGTAACGAGTGAAACGGGGACCAAGATGGCTCCCGTTTCCGTCTCCTTCC
GCCAATGGTCAACCGCTATCCCACTGAGGTGGGCCGTCCGCGCTCCGAAGCATGCTCCGG
GTATGCGCGGCGACTTACCTCCTTGGGTAACGGTCCCATTGGCGGCACACGCTGTTGCCT
CCGCCCACCCAGGACGTTGGAGTAAAGTGTGCAGAGTCGTCAGACTCTGCTACCCTGGTT
TAGCGAAATTCTTCGCTGACCGGGGGATTCCACCTTACTTACCACGCGTTCTGGGCGGCG
GAGGGCTTCCTACCCCGCTTGGTGAACGCGTCAAGATTGGTCGCGTCGCGTCCAGACGAA
TCCGTCGGGCGTTGGGCGGTGCTCTTTATCGGAGCCCCGACCCAACGACCTTCGGATCAA
TCTGGACGACGGCCTTGTCTCCAGCCTACGCTTATGCGTTGGCTGATGCGCAAGACCTCG
ACGCGATGCATCCTGACGCGTTCAAGGTTGGGCCAGCGAAGTCACTCCGTCCGCCTTTCA
AGGATCACGGCAATTATGCCGAGTTCACTGAAATGCGGGCGGGGAAAGGTTCCTTATGGG
CATTACGCGCAGGCGTAGCGCTCATCGGGAGGTCCTTTACGCCTTCACCAGCCCGAATCT
CTAACGCTTTACGGAGTAAAGTCCGTAAAGCGCTAGCCAAGCGGGGGTTCCTCAGAGCGA
GCGCTCCCGTCTCCAAGTTAATCGAGCGAGCTTCAATGAAGCCCCTCGACCGTATTTGGA
TTCGGGAACGCCCTGTTCTGAGGTTTCGACGACCGGGGAAGAAGGGAGAGGAGCCTGTTA
GTTACAAAGTGACTAACAGGAATCGGTAAACATCGGGCGTTAATAGCCCAATGTTTCTAG
TGTTTGCTAGACACGTTTGCGCACTCCTT
>RW1-2_contig_32_Point-Douro narna-like virus
ACTCAAAAATGTGTCGCGGTAACGCTCTCCCGTCCGACCTATTGTTCGCCCACCTACTGT
ACTATTTGCCCGCACGTCCGCAGCAGAAGTTGTTTCAACCGCATGCACTCCGACTCGTTT
CACTCGAAGTGTCTCGAAGACGTGGACGGGTCCTCCAACAAAAGTGCCAATGCACCTCGT
TGGAGAACTCGGCCAACTCTTACGTTGGAGAGCGCAACGTTACAAAATCGGCAGGACTGG
AGCTTTCCAGTTTCCGCCGCGTAACGTTACTCTCTCCTACGTAACGAGTGAAACGGGGAC
CAAGATGGCTCCCGTTTCCGTCTCCTTCCGCCAATGGTCAACCGCTATCCCACTGAGGTG
GGCCGTCCGCGCTCCGAAGCATGCTCCGGGTATGCGCGGCGACTTACCTCCTTGGGTAAC
GGTCCCATTGGCGGCACACGCTGTTGCCTCCGCCCACCCAGGACGTTGGAGTAAAGTGTG
CAGAATTCGATGAAGCTATTCTTGTTCCAACAGAGAGTCTGAAATTTCATGTTGAAACAA
CTTCTGCTGCTTTCCTTCTGATTCCGGGGGAAGTATGGT
>RW1-2_contig_15_dsRNA virus environmental sample
TGTTGTATGGACTCTGAAGACTACGCTACGCATCCCTACAGCAGGCCTACTTTGATACGG
TGAGCAGTGAGGACATGATCAGCTGGATGGATGGAGAGCCGAAGATGCAGGCCACCGCCA
GTGAAAAGTTTGAGATGGGGAAGGCGCGCGCCAT
>RW1-2_contig_16_dsRNA virus environmental sample
TTCGGGGAGTACAGGAGGTGCAAAACTGAACCTGCCCGATGGGTCGATACTCCGAATGAA
CAAGCAGGCCTACTTTGATACGGTGAGCAGTGAGGACATGATCAGCTGGATGGATGGAGA
GCCGAAGATGCAGGCCACCGCCAGTGAAAAGTTTGAGATGGGGAAGGCGCGCGCCAT
>RW1-2_contig_17_dsRNA virus environmental sample
AATACCCACACCGAGTAGAAAGCTGGTCCGAGTATGTAGATAACAGGGCTGGGTTGCTTC
AGGAAACACAGGTGGGGACAAATAAGACCTCCCCGGCGGTTCACAGCTACGCATGAACAA
GCAGGCCTACTTCGATAGCGTCCCGCGAGAGACGATCAGATGACGAGACTCCTCAGATAC
GGCGAGTGAGAAGTACGAGATGGGCAAGCCTCGAGCTATCTATGGAACCGGTGTG
>RW1-2_contig_7_Aedes aegypti virga-like virus
GCCTGTATATACTCTCAACTCTCACAAGCTATCTCCGAGCGTTACAACACACCTGTAACC
GAATTCTCAGGGCTCTTCCATTCTATCAATTTCGTGCTTTCTTCACAGCATGAATTCTCC
AAATTATACTATTCTTTACCTGACGATCGCCTTCTGCTTGATCCGTCATTGCCATCTCTC
GAATTGTAAACCCAGGAACCCACCTTACCCCGCGCCACATGACCTCTGCGTATTTTATTG
TCCCGACGC
>RW1-2_contig_8_Aedes aegypti virga-like virus
TAACTAACGCCTTCATATACCCTCACTTGTCGCAAGCCATCTCTGAACGCTACAACACGT
ACGTGACCGAATTTTCAGGACTATTTCACTCCATCAATTTCGTCGTCTCCTCACAACATG
AATTTTCGAAACTGTATTATTCTCTTCCTGACGATCGCCTTCTGCTTGATCCGTCATTGC
CATCTCTCGAATTGTAAACCCAGGAACCCACCTTACCCCGCGCCACATGACCTCTGCGTA
TTTTATTGTCCCGACGC
>RW1-2_contig_9_Aedes aegypti virga-like virus
GGTTTTCTAGTAATGTACCGTAATTTGTTGTGATCATCATTGAACCCCGATCCCATCAAA
TTGCGTATGAAACTTGGTAGACGTGATCTTCGTAACTGGGATCACGTTGCGCAATACCAG
GTTTCATTCAATGATGATA
>RW1-2_contig_11_Culex tritaeniorhynchus Anphevirus
TGTTTGAACAAGAACGGTGTCAGATGCAGAATCGGATTACAGAGAACATGATGACATTGG
CGCTTTTGTCTCCACAGGAATTCGCATACCAGTATTTTAAATCACCTGGATACACTGCAG
TTGTCAGAGGAGAGGTGGTGCATGTTGCGAAGTGCAGAGAAGTGGCGGTAATTCCGAAAG
TAATGGCAACCAAGATCTATCAATGATTACCGTAGTATCAGTCTGTCCTGTGCTGCATAC
AAGATCTATTCCACATGGCTCCTGACCCGGTTTCAGAGTTTTGTTGGGAACATAGACAAT
CATCAGGCGGCATTTCTGGGAGAACGCTCAACTAG
>RW1-2_contig_12_Culex tritaeniorhynchus Anphevirus
ACCATACTTCCCCCGGAATCAGAAGGAAAGCAGCAGAGTTGTTTCAATCATGTTTTTATA
GTCATCTTGTTGGCTTGTTGGAACAAGAACGGTGTCAGATGCAGAATCGGATTACAGAGA
ACATGATGACATTGGCGCTTTTGTCTCCACAGGAATTCGCATACCAGTATTTTAAATCAC
CTGGATACACTGCAGTTGTCAGAGGAGAGGTGGTGCATGTTGCGAAGTGCAGAGAAGTGG
CGGTAATTCCGAAAGCAATGGATTCAGAGTGCCATA
>RW1-2_contig_13_Culex tritaeniorhynchus Anphevirus
TTGGATAAAAAAGACCCAAGCAGCGATCTTAAGAGAACAAATTTCCTTATTGCTCTCGAT
TCCAACTTCAAGAAAATTCATCATGAATTAAAGGAGAAAGAAACATGGTACTGTGCTCAC
CTTCATGAGTATTCTAAACAAAGAGTCTACAAAGGGATTGCAGTCAGCAAATACGTGATG
ATCTTTGGGTTTTTAGATCCCCGGAGACGAAAAAAATTTTTTAAAAAAAAAAAAAAAAAA
AAAGTTTGCTGAAGCCACATTTAGGTAC
>RW1-2_contig_14_Culex tritaeniorhynchus Anphevirus
TTGGATAAAAAAGACCCAAGCAGCGATCTTAAGAGAACAAATTTCCTTATTGCTCTCGAT
TCCAACTTCAAGAAAATTCATCATGAATTAAAGGAGAAAGAAACATGGTACTGTGCTCAC
CTTCATGAGTATTCTAAACAAAGAGTCTACAAAGGGATTGCAGTCAGCAAATACGTGATG
ATCTTTGGATTTTTGTACCGCATCCAGGAACAATCAACACAAAAGTTAACCATCATCTGA
TATCAGACGTAAATTACCCATAAACGTTAGTCATCATAGAACTGCCTAATGATCTATGGG
TTGATATTGCAATGGACTTTCTGGGTCTACTGTCTTTCGGCGACTACCTTTTGGTGCTTG
TTGTAGATTATTTCAGTCGATATAAAACT
>RW1-2_contig_10_Aedes anphevirus
TAGGATTCTTCCCGAAACTGAAGAGAGCATTGTTCATCCCGGTCATCGACAAGTATACGT
CCATGACCATATTCGCACTCATTGCCGAATTCTGGTTAACTACAGATGTAACTCGCCTCC
ATGTATGCCCAACAATA
>RW1-2_contig_1_Aedes aegypti anphevirus
TTCAAATCCCCCGGTTATACAGCTGTAGTCAAGGGAGAGGTAGTTCACGTTGCTAAATGC
AGGGAAGTCGCAGTAATTCCTAAAATCCTTAACTCAGAATGCTACAATGAACTGCCGGTA
ATCTACAATAATGTTACCCGCCGGTAACAATCCCTACTGGTAACAGATAATGATACAACA
GATCGATCCCTCTCATTGTACATCCATGTCAACCAAGGGCGATACGACTTTCAACCAA
>RW3-4_contig_11_Cell fusing agent virus
CCGGCGTTTACCAACGGATAACCAAGGCCTTTGTCAAGATATTCAGAGCCCGAAGGATGA
AACCGCGAATATTAGCCAGAGAGCACTTCATAGCTTACGTGTGCATTGACGTTTCCATGG
GATCATGGAGCATGGAAATTCATTCGCGTGATGTCAGTGCTGCCATAAATGATGGATCTT
TCTGGTCTTCATTGAGAAAGGAACGTTATCTCCACCTTCAGAGCAGGTGTGGAATGTGCA
TACGGTTTTTAGCGATCTCATAATGGTCCTAGACGATGA
>RW3-4_contig_16_Culex mononega like virus 2
GGTCTCGTGGTGATATTTAGCTTTAGTATCAGATCCACAGAATCACCACTTATGAAGCTG
TCTAACTTCATTTCATATTAAGCAAGGGTTGCAAGCGTTGGGTATTTTAAATGATCCTGT
TTTTTAATTCGAGTCATGTCTTCACCAACAACAGGTTGTCACCACCTGATTTTGATTACA
TGGGACGTCCTATCCCTGGCCCGCTCTACATGAATAACTTCATTGGAGGCATGGAAGGCA
TGCAGCAGAAGAAGTGGACTCACATAACCGAGTGCCTGATACAACTAACTCTGGAGAAAA
CGGGGCTGGCGGGAGAAATCATGGGCCAGGGTGATAATCAGGTTATCTTGCTAAAATTTG
ATAAAAAATGCAAGCAAGCGAAATTGCCCATACTAAATCCAAATTTAATTTAGAT
>RW3-4_contig_29_Guadeloupe mosquito mononega-like virus
TAGACTACGAATTCGAGCAGTTGGACGATATCGCAAATAATGGACTATACTCTTCGGAGA
CAATAATCAAGTATCAAAAGATTCTCACAAGTCCCCTTGAGGAGCGGGTTATATCAACTA
GAATTGCAGATGCCATATCAGGCAAGTACGACCTTCCAGACGGGATATCTATCAGAAATG
CATTTA
>RW3-4_contig_28_Guadeloupe mosquito mononega-like virus
ACAGAAATAAATATGATTCAGGTAAAAGTTCATACTATTGTTTATTCTACAAAAAATCGG
GACACACTTGAAAATATTGCTATCGGTTGAATGCAAAGAGTCTACAAAGGGATTGCAGTC
AGCAATGCTACAAAGAAGGCTTGTAGAATTATGCCTGACATCAACGATGGACTGTTTAGC
ATCACAAGCAGCTGTGCTACAATCAACACAATAACTGAAGGAATTGCTCGTGCTGACTAC
AATGATGATGTCGCATTTGCAATCAATCAATTTATGATGACCAATTACCTCTTGAGAAAG
AAGATTATCCAGAGCGGGCACGGCCGTACAAACGATACTGAGACCGTTTTGAGGGCTCGA
GCAATGCTTATGTGCCCTGCTGATTTTGGAGGGTTGCCATTGTCCAGTTATTACACTCAC
ACTGTGAGGGGGGATGATGACAAAGTAACATTATGGATAAGCCTAGCACAAACGCTCAAA
AAGATCGATAAATATTCTAAAACGACCTAGTTTTGAAGACATCCGCATGGAACATTTTGG
TTTGTTAAGACAGAATTAGACGTTTTCCCCTCTTTCGAGG
>RW3-4_contig_17_Culex mononega-like virus 2
TCACGGACTAAAGGAGAAGGATACCTGGTATTCAAAACATCTTCATGAGTACTCCAAGCA
ACGAGTGTATAAGGGTATTGCAGTCAGTAATGCTACTAAAAAAGCCGCCGATCTCAATGT
CGTACGCATTTTATTGGGAAATTGGAAAAACAA
>RW3-4_contig_9_Atrato Partiti-like virus 1
GTCATCTTTCCAAAGTTGCCAGGATCAAATGGACACATATGTCTCGATTGCGACACTACA
GTCCAGTTGCATACAACCTTCTACCACAAAGAATGTGCTACAGTATTATGGTTAACGAAA
TACCAGCCATTCAAGTACAACCAGGCAGAGGGAGCAATCATACCAATTAAAAGAGCGTAC
GTATCACCTACCGATCGAATGCGAGAACTTTGATCAGTGAGGTTCTACCTGAATTAGATT
TGTTGTGGCACCTCACTGTTCTGACTCCGACACTCACCTTGAAAAACGTGGTGAGTCAGC
>RW3-4_contig_32_Phasi Charoen-like phasivirus
AGGTGTCAGCAGACAGTTTCCTTTCAATAATCCAATCTACGTTAGCAGAGTTTGAGTACC
AGGGCCTCAATGTCATTGGGATTGTCCAGGAGATTTACAAAAGGGGTGCTGTGGCGGGAG
GCCATTCAATCAGATGTGTTTTCAATGATGA
>RW3-4_contig_10_Atrato Rhabdo-like virus 2
TTCTAGTCGTCGGTGCGTACGCCCGCTTCATCTCATTCTTATCTTTGGCGAGAGAAGATC
AATCCGAGTTGGCAAAAATCTTATTTGAAGCCAACGTTGTACACCCTAGGATAATGAGCT
CTATTACCGAAGCTACGATACCAGGTAGGGTCAATCAAGCTCTTTCGAAGATCAATCGGA
CCGGA
>RW3-4_contig_31_Nishimuro ledantevirus
TTTTTCATCATGTTGATATTTCCCCTGATTAAGTGTTTTGACATTCCGGATGTCATCGAT
CCCTCAAACATCTACTCTGATAAAAGTCATTCACCTCAACTCAGTGAAGTCTTAAATCAT
GTTGCATCTGGATCAAA
>RW3-4_contig_21_Drosophila obscura sigmavirus 10A
ATTCATGTTCCTCGATCCATCCCTAGGGGGTATTAGAGGTATGTCTCTGACACGTTTTTT
AATCAGACAGTTTCCAGATCCAGTGACTGAATCGTTGAGCTTTTGGAAGGTGGTTCATGA
TAACACAACTGATTCTGCTCTACAGTCACTGGCACGTTCGGTAGGAGATCCGAGAATCGG
CCGCGACAACCTGAAGAGTTTTGAACGGCTCATTGAA
>RW3-4_contig_1_Aedes aegypti toti-like virus
ACAAACAGACAAACTTCTCAGCCTCTGACCTCATCTGGCACATGTCCCGCTTCCCGAAAC
TACGGGATAAGTATGATCGTTGGTGCCGTCTATTCTTGTCCGGCTTGTACAACATCACTG
TCAGTTCTATGCTGATCCACATCATTGTAAACGAACAGGCTCACCGCGTCTTTGACATGT
TGTCACAGACCAAGGCTTGTTGTATGGACTCTGAAGACTACGCACGCATCCCTCCTCAAG
CTATTCAGCGTTGCCCTTCGTAGAACCGGACGATGGCCCGACGGCAGTTCAGCAACTTTG
GAAGAGCGTACGGGGTGGGAGTTAGCCATAGGGAGATCTGGCAATAGGTCGGATTGGGTG
G
>RW3-4_contig_2_Aedes aegypti toti-like virus
CAGGGCTGGGTTGCTTCAGGAAGCACAGGAGGGGCAAAATATGACCTTTCCGACGGAGCT
ACGCATGAACAAGCAGGCCTACTTTGATACGGTGAGCAGTGAGGACATGATTAGCTGGAT
GGATGGAGAGCCGAAGATGCAGGCCACCGCCAGTGAAAAGTTTGAGA
>RW3-4_contig_3_Aedes aegypti toti-like virus
GATCGTAAGATCACCAGTCTGAACAGCGGTGCATCGTCGGTTTCGCAGAAAAGAATGACT
TGGCCTTGACGAATTGTAAGCCTCTTGCGGATGAACAAACAGGCCTACTTCGACTCAGCC
GCAAACGATGAGATCGTTGCCTGGCTAGCCGCCGAGCCGAAGATGCAAGCCACTGCCAGC
GAGAAGTTCGAGATGGGTAAAGCCCGAGCGATCTACGGGACGAACGTGAACGACTACGCA
ATCTGTTGCTACGCCTTGGACGGAATAGAGGACTTCATGTATAACGCAGATGGCATAGGT
AGTGGCCTAGTCGGTCGTGATGCGCTGGCCACTTTGATCAGGCGAGTTAGGATTGCTAGT
GAAGCTGGGACTGAGTGTACAATGGTAGATTACACGGACTTCAATTACCAACACACCCTC
TTAGCTCAATGCATAGTGTTCGAATCGCTCGCCGCGGCCTTGGAGCTCCGACACCACCAT
CCGGACAAGGCAGCGA
>RW3-4_contig_4_Aedes aegypti toti-like virus
GACTATCTGTACAATGCCGAAGGTATTGAAAGCGGCCTTTTGGGTGTTGACGCCATCGCA
ACCCTGATCCGGAGGGTCCAGACGGCTAGTGAAACCGATACTGAATGCACCATGGTGGAC
TATACTGATTTCAACTATCAGCATACCCTCCTTGCACAAAGTATCGTATTTCGGTCTCTG
GCCGACGCCTTGCAAACCAAGTGCTACCATCCGGACAAGGTCCGAGCAGCCCGTTGGATA
GCCGATGCCCTCTTGAACCAGCACTGCAATTTCCCGCAGGA
>RW3-4_contig_5_Aedes aegypti toti-like virus
ACTTCTTTACATCCAATGCCGAGAGTATAGAGAGCGGTCTACTAGGCGTGGATGGCTTGG
CGACGCTAATCAGGCGCGTCCAGACCGCAAGCTGCCCGGACACTGAGTGTACCATGGTAG
ACTATACTGATTTTAATTATCAGCATACTCTACTAGCACAAAGTATAGTGTTTCGGGCAC
TTGCGGACGCTCTGGAGGTGAAGAAATA
>RW3-4_contig_8_Aedes aegypti virga-like virus
CCAACAAAAACATGAAAGCCAATTTGCAAAAGCTCCTGATAAACGATGCCGGAGCGTGTA
CACACACACCTGATTTTTTTTTTTCAAGTAGTATTCCACAGGTTTAACGTTCTTTTTGTT
GCTTTTTATGAGGGTTAGAGAGTGACAGACTATGAACTACTCGGTGGTGTTTTCGCTGGT
GATGATAACCATCTGTGGGGTCTGAGCTCTCTTCGCGACAACGTTGCCCCTATATATTCC
GACATATTTAATTTCGAGGCAAAAACTTTAACCCACTTCCAAACTTCTTACTTCTGCGGT
AAGTTTATCCTCGCGTCCATTGACGGTTTCACTGTTGTCCCCGATCCCATCAAATTGCTT
ATGAAACTTGGTAGACGTGATCTTCGTAACTGGGATCACGTTGCGCAGTACCAGGTTTCA
TGCAAGGACAA
>RW3-4_contig_27_dsRNA virus environmental sample
GGAGATGATAGGTTGGATTGATGACGAGCCCAGAATGCAGGCATCTGCTAGTGAAAAGTT
CGAGATGGGGAAGGCACGTGCAATCTACGGCACTAGTGTAAACGATTATGCCATTTGCTG
CTATGCCCTA
>RW3-4_contig_15_Chuvirus Mos8Chu0
TAACTTCAGTGATCGGACGAGAGCCTCTTTCGAAGCTTGCAAAAATTGCCATAGCGGACG
GTATTTCACGTCCTCAAGGCGGGGTATTGGTATTAGTTTTCAACGCCTCATGACAGAGAG
ATCAATGACACATTGCGGCATGCATTCTCATGTTTCGATGGTGAGCAATGCCTAAGTCCA
TAACATCAAATCGTTCACATATCCGGAGTGGTCTGGGTACTACGAATTTGATCACCATCG
TCATGTCCGTGATATCATGCCAAATGTAACGATGAGAAGAATTTTGAAAAAATCTGTCAA
AATTCAACCAAAATTGTCGCACTTTCACTTACAGCACCGAAATTCTCTTCATTTTGAATG
ATTTTCTTTGACTGCCAATTCAATGATGAGAAA
>RW3-4_contig_22_dsRNA virus environmental sample
CTCGACTGTAGGTACGCGAGGCCCCTTTCCCTAAGGGTTTTCCTCAAGCTATTCAGCGTT
GCCCTTCGTAGAACCGGACGATGGCCCGACGGCAGTTCAGCAACTTTGGAAGAGCGTACG
GGGTGGGAGTTAGCCATAGGGAGATCTGGCAATAGGTCGGATTGGGTGG
>RW3-4_contig_23_dsRNA virus environmental sample
GCTGGCGGAAAAAAAAAAAAACGGAGCCATGATCCCCTGCCTAGGGTTTCCTCAAGCTAT
TCAGCGTTGCCCTTCGTAGAACCGGACGATGGCCCGACGGCAGTTCAGCAACTTTGGAAG
AGCGTACGGGGTGGGAGTTAGCCATAGGGAGATCTGGCAATAGGTCGGATTGGGTGG
>RW3-4_contig_13_Chuvirus Mos8Chu0
GATTACAGCGAGTAGCAATGAGGTGTCTACTAAAGTTCTATTGCCTGACTGCGGCAGTCC
TTACAGTGGCTCTGACCAGTTATCACCTGGGCTTATCGCATATGACTGTACTGCGGACGA
TCTTAACATTACGTCCATCTCATTATACAGGCCAGCTACATGCCATCTTACGACCGCCCC
AAAGCTTACACAAACCAGATACATACAAGTCATCCAACAAAAAACTTCTCATAATCAATT
GGAAGAAATGTTTTTACTCCGTTAGCACGCAACGCAAGGTATTTCGAAAAGTTTTGAAAA
CTAAAGTT
>RW3-4_contig_6_Aedes aegypti virga-like virus
GGTGTTCATCATGGGTACTGGCTCGACCTTGATGAACGCCTGTATATACTCTCAACTCTC
ACAAGCTATCTCCGAGCGTTACAACACACCTGTAACCGAATTCTCAGGGCTCTTCCATTC
TATCAATTTCGTGCTTTCTTCACAGCATGAATTCTCTAAATTATACTACTCTTTACCTGA
CGATCGCCTTCTGCTTGATCCGTCATTGCCATCTCTCGAATTGTAAACCCAGGAACCCAC
CTTACCCCGCGCCACATGACCTCTGCGTAGATCGTCGGACTGTAG
>RW3-4_contig_7_Aedes aegypti virga-like virus
TTGGTAGACGTGATCTCCGTAATTGGGACCACGTCGCGCAGTACCAAGTCTTGTGTCAGG
ACAATATGAAACCTTTAACTAACGCCTTCATATACCCTCACTTGTCGCAAGCCATCTCTG
AACGCTACAACACGTACGTGACCGAATTTTCAGGACTATTTCACTCCATCAATTTCGTCG
TCTCCTCACAACATGAATTTTCGAAACTGTATTATTCTCTTCCTGACGATCGCCTTCTGC
TTGATCCGTCATTGCCATCTCTCGAATTGTAAACCCAGGAACCCACCTTACCCCGCGCCA
CATGACCTCTGCGTAGATCGTCGGACTGTAG
>RW3-4_contig_12_Chuvirus Mos8Chu0
AGGAATCAAAATGACGCAGTAAGTAACATACTGTTTTAACGAGGAATTTACGTTTTTACC
AGAACTCGCATGCAATGGTGATTTTAACCTCAAAGGTAACCTAACAGGACGCGTGCCATT
TTGAGCGTAAAAATCCACCCGTCGTACCCGTCGTGTGAAGCAAAATTACATTCGAAACTA
CATTCTTCGTTATGGACGGTGGTCTGCACATCATGTAACTAGTAATGCTGCGCATGATGC
GATCAAATACGGAAGCCTGCTTAATCTCGATCCGGAAGGGTTTGCGATGAAG
>RW3-4_contig_14_Chuvirus Mos8Chu0
AATCATTAAAATGACAGCTACTTCGAATATTATTTACATTTTCGTCCTTCCCAAAAGACA
CTTTAGGAACATTTCGATCCGGAAGGGTTTGCGATGAAGTCTAAGTACGGTAACATTCGC
GTCGTAGACTACAACTTCGTAGAGCTAGAGCCAGACCAGAAGTTAAGCATAGGCTAGAGA
ATGTCATCCCGCATCTTAAAGATAAAACAATTTCCACGCTTCGGAGTGAAGTTGTGAAGA
AATATTTTAACCGAGAACCCACACGTGTAGGGTGGAGTGACACGCGCCTGCTCCTCTACT
CCGGCGATGAAGTAGATCATGTGGATTTCTTGGAGAGATATTCTAACGGCGAATTGATGG
ATGACTTCATTGACTATCTCGTAATCCGTATAGTGCCGAAAGATAAAGAAATGAAAGGTA
AGTTTCGAGGATTTGGATGCACTACGTTCGCGAACAGGATGCTCTTTCTGGCCCAGGAGA
AGACGGCAATGGAATATCTGGATCTGTTCTGCGACGAACAAGCGATGACCCTGTGCGAGC
TCGACCTTGTGAAAAGACTTTACGCGTTCAGATGCTTTATTGACGCTTACCCCCAACACG
AAGTACTCTACATCATGGTTGACGCCTCGACGTGGAACAATTATTTTCGGAGAGAAACAA
CGGATGCTGTCCTAGCCAAAACGCTAGATAGGGTATATGACACGAATGTTTTAGGTCGGA
CACACGGATCTCTTCCGTCGCGGCGTCGATGGGACATGATATCAAGATTCTAGACAGATA
CGGCTCCACGCGCTATTTCAACTTCTCCAAGAATGCCTCGGTAGACAAAATTGAACTCTC
ACAAGTCCTTTGGAAGATACAGAAGTGCTATGATGCAACGAATGCCTTCCTCCCGACGAT
CGAGGACTTCATTGGAAGTACATTCAGCAACGCGCATAGTGCGTGTAGAGTCACCACGAA
TGTCATCCCATGCTTCTTTGTTGCGCTCATGTGGGCATATTACTACCTACTATCCGACAA
GCTCTCCGCTCCGATCCCGAAGGCCAACAGAATAGGACCGAAATCCTATGATGTTATCCC
ATGCTAATGTATCCAGAGCGTAGGCTTGCTTTGAGCACTCTAATTTTTTCAAAGTAATTG
TAGCGCCTAAAACGAAACTGGGACATAATAGGTATGTAGCATTTTGGTGTATAATTTAGA
ACCTGGGAGACAATCTAGTTTCTTCAAATGATGTTCGGGAACAAAATTTGCTTTGTATTA
TATTAGAACATCTAAACGTTTTTTACCTGACTTCAGACTACACACGCACATCTCTGCCTT
TCGCAACATTAAGTAGTACGATGATGTGGTTTGGTTTACGGTTATTCCTATGTACAAATT
AAGAAAAGAAAATCCTCACACTAACGCCCT
>RW3-4_contig_25_dsRNA virus environmental sample
CTACGCATGAACAAGCAGGCCTACTTCGATAGCGTCCCGCGAGAGACGATCAGATGACGA
GACTCCTCAGATACGGCGAGTGAGAAGTACGAGATGGGGAAGGCTCGAGCTATCTATGGA
ACCGGTGTGAAAGATTACGCCACATGTGCGTATGTCCTAGACAAGGTATAACGTGGATGG
TGCGAATGGAGAGCGGACTGCAGGAGTACGCGCAGCTAGCGAAGAGGACATCGAATGAAG
ATAAGAG
>RW3-4_contig_24_dsRNA virus environmental sample
GTTATCATCATTTTACCTGCCCGATGGGTCGATACTCCGAATGAACAAGCAGGCCTACTT
TGATACGGTGAGCAGTGAGGACATGATTAGCTGGATGGATGGAGAGCCGAAGATGCAGGC
CACCGCCAGTGAAAAGTTTGAGA
>RW3-4_contig_26_dsRNA virus environmental sample
CGATGTTGCAACTGGTCAGGCGCCCAGGACGCAATGAGAGCTGGGCAGAGTTTGTCGCAG
CCCGCCAAAGATGGGTGGCTTCAGGCAGCACCAGTGGAGCGAAGTTGAACTTGCCGAACG
GGTCTGTTCTCCGCATGAACAAGCAGGCTTATTTTGCA
>RW3-4_contig_30_Hubei partiti-like virus 22
ACCGTTCCTGCTTGGTTAATCAGAATTGCTTTCGATATACTGGAAGAGTGTTTCACAGAC
TCTTTCTTCTTGGACACGAACGGTTACAGAACTACAGACCCAGTGGCCGTTGAAAGAGAA
TGGAGACAAATCAGGCGCTACTTCATCGAGACGCCCTTACGAATGGAAGACGGAACGAGG
TATCGTAAGACAGGAGGAATACCGTCTGGCTCGTGTTTCACGAACATCATCGACTCAATC
GTGAATCTCATCGTAACCAACTACGCTATCCGCATCACGACTGGA
>RW3-4_contig_18_Culex tritaeniorhynchus Anphevirus
ACAACCAACTACCTCACCATGCAAGAGGTAGACAGATTGTTCAGATTATTTGAACAAGAG
AGATGCCAAATGCAGAATCTAGCATTACTATCTCCCAAAGAGTTTGCTTATCAATATTTT
AAGTCTCCTGGTTACACAGCTGTAGT
>RW3-4_contig_20_Culex tritaeniorhynchus Anphevirus
TGCCAAATGCAGAATCTAGCATTACTATCTCCCAAAGAGTTTGCATATCAATATTTCAAT
ATTTCGCCGGGCTGCACAGCAGTAGTGTGAGGGGTAGTAGTACATATGGCAAGATGTCGA
AAGATTGCTGTCGTTCCTAAAGTTTAGGATTCAGAGTGCTATAACGAATTACCAGTTATT
TACAGCAACCAAACTTGGTTTCTTACCCCTCGGACAAGAGTGTTAATCCAACATG
>RW3-4_contig_19_Culex tritaeniorhynchus Anphevirus
CAAAACAACTTCACAAGACCGTGTAAACTAAGTAAAATGCTACAGTTTTGGAAGTTTTAC
CGAGTACCTTATGACCTTCGCCTTGATCGCTCCGAAAGAATTTGCATACCAGTACTTTAA
ATCTCCTGGATACACAGTAGTTGTCAGAGGAGAGGTGGTGCATGTTGCGAAGTGCAGAGA
AGTGGCAGTAATTCCGAAAGTAATGGATTCAGAGTGCTATAACGAATTACCAGTTATTTA
CAGCAACCAAACTTGGTTTCTTACCCCTCGGACAAGAGTGTTAATCCAACATG
